# Supplementary material for: Using Accelerometry for Evaluating Energy Consumption and Running Intensity Distribution Throughout a Marathon According to Sex
Source: Int J Environ Res Public Health. 2020 Aug 26;17(17):6196. doi: 10.3390/ijerph17176196 (PMC7503696; doi:10.3390/ijerph17176196)
Supplement: Supplementary file 1 [file ijerph-17-06196-s001.zip]

Archive with 3 entries (2 files):
- SupplemetaryMaterials/
- SupplemetaryMaterials/SupplementaryFileS1.xlsx
- SupplemetaryMaterials/SupplementaryMaterials-Tables.docx
