# Supplementary material for: Using Accelerometry for Evaluating Energy Consumption and Running Intensity Distribution Throughout a Marathon According to Sex
Source: Int J Environ Res Public Health. 2020 Aug 26;17(17):6196. doi: 10.3390/ijerph17176196 (PMC7503696; doi:10.3390/ijerph17176196)
Supplement: Supplementary file 1 [file ijerph-17-06196-s001.zip › SupplemetaryMaterials/SupplementaryFileS1.xlsx]

## Sheet: Demographics
ID	Age	Sex	Body mass	Height
CRS2016001	37	Male	70.1	179
CRS2016002	41	Male	58.7	164
CRS2016004	45	Male	77.2	184
CRS2016005	35	Male	55.6	171
CRS2016006	38	Male	70.4	172
CRS2016007	43	Male	62.3	172
CRS2016009	40	Male	69	168
CRS2016010	41	Male	75.8	188
CRS2016011	44	Male	75.9	189
CRS2016012	32	Male	69.2	180
CRS2016013	32	Male	67.7	170
CRS2016014	40	Male	67.4	176
CRS2016015	36	Male	72	184
CRS2016018	41	Male	66.3	176
CRS2016020	40	Male	70.6	178
CRS2016021	44	Male	68.6	176
CRS2016022	40	Male	65	170
CRS2016023	35	Male	71.5	177
CRS2016024	43	Male	72.9	180
CRS2016025	38	Male	79.5	189
CRS2016026	40	Male	65.3	171
CRS2016027	40	Male	69.9	177
CRS2016029	42	Male	73.4	179
CRS2016030	37	Male	71.3	176
CRS2016031	37	Male	68.2	172
CRS2016032	40	Male	71.6	178
CRS2016033	38	Male	83.8	191
CRS2016034	38	Male	80.5	186
CRS2016035	35	Male	73.2	172
CRS2016036	44	Male	68.1	174
CRS2016037	37	Male	70.8	174
CRS2016038	34	Male	82.9	184
CRS2016039	35	Male	81.9	186
CRS2016041	39	Male	72.3	179
CRS2016042	30	Male	79.9	178
CRS2016043	34	Male	66.5	172
CRS2016044	40	Male	73.5	179
CRS2016045	37	Male	73.9	177
CRS2016048	40	Male	82.8	176
CRS2016049	31	Male	77.9	177
CRS2016050	44	Male	75.8	176
CRS2016051	42	Male	77	178
CRS2016052	35	Male	89.7	183
CRS2016053	39	Male	74	173
CRS2016054	41	Male	81	180
CRS2016055	39	Male	63.6	174
CRS2016056	40	Male	68.7	177
CRS2016057	34	Male	64	162
CRS2016058	34	Male	77	184
CRS2016059	33	Male	78.7	173
CRS2016061	44	Male	58.6	167
CRS2016062	40	Male	68.5	176
CRS2016063	35	Male	83.4	188
CRS2016064	36	Male	68.4	175
CRS2016065	31	Male	74.9	179
CRS2016066	34	Male	69	177
CRS2016067	40	Male	63.6	169
CRS2016068	40	Male	70.8	174
CRS2016069	42	Male	76	175
CRS2016070	41	Male	70.6	175
CRS2016071	43	Male	68.4	171
CRS2016072	37	Male	73.6	178
CRS2016073	43	Male	77.3	177
CRS2016074	43	Male	67.3	165
CRS2016076	41	Male	84.9	188
CRS2016078	38	Male	82.3	182
CRS2016079	42	Male	79.6	189
CRS2016081	44	Male	73.3	185
CRS2016087	43	Male	73.6	172
CRS2016100	37	Male	75.8	180
CRS2016102	35	Male	66.2	169
CRS2016103	40	Male	70.2	174
CRS2016104	34	Male	73.1	180
CRS2016105	38	Male	84.9	179
CRS2016003	44	Female	56.4	159
CRS2016080	37	Female	60.2	162
CRS2016082	41	Female	52.4	166
CRS2016084	35	Female	54	170
CRS2016088	33	Female	54.2	163
CRS2016089	42	Female	45.6	151
CRS2016090	42	Female	55.3	161
CRS2016092	39	Female	53.6	157
CRS2016093	39	Female	56	161
CRS2016094	38	Female	51.5	154
CRS2016096	43	Female	60.3	165
CRS2016097	38	Female	60.5	167
CRS2016098	37	Female	57.1	157
CRS2016101	41	Female	62	153

## Sheet: Time (min)
ID	Marathon	0-5km	5-10km	10-15km	15-HM	HM-25km	25-30km	30-35km	35-40km	40-M
CRS2016001	197	23	22	22	27	18	23	24	27	11
CRS2016002	193	24	22	22	27	17	23	23	25	10
CRS2016003	238	32	28	28	33	21	28	29	29	10
CRS2016004	187	24	22	22	27	17	23	22	21	9
CRS2016005	179	22	21	21	26	17	21	21	22	8
CRS2016006	224	30	25	26	32	20	27	27	28	9
CRS2016007	201	26	24	23	28	19	24	24	24	9
CRS2016009	237	29	25	25	31	20	27	33	36	11
CRS2016010	246	30	27	27	34	22	29	31	32	14
CRS2016011	188	23	22	22	26	17	23	23	23	9
CRS2016012	178	21	21	21	25	16	22	22	21	9
CRS2016013	203	28	24	24	29	19	24	24	24	7
CRS2016014	221	27	24	25	30	19	25	29	31	11
CRS2016015	204	23	22	22	29	19	26	26	25	12
CRS2016018	231	28	25	25	30	20	27	29	33	14
CRS2016020	189	22	21	21	25	17	22	24	25	12
CRS2016021	216	27	24	25	29	20	26	26	28	11
CRS2016022	231	27	27	27	33	20	27	27	30	13
CRS2016023	188	22	22	21	27	17	22	23	24	10
CRS2016024	180	21	22	21	26	17	21	21	22	9
CRS2016025	205	25	23	24	28	19	24	25	27	10
CRS2016026	190	23	23	22	27	18	22	23	23	9
CRS2016027	182	21	21	21	26	17	22	22	22	10
CRS2016029	207	27	24	25	29	19	24	25	25	9
CRS2016030	221	27	23	25	30	19	26	29	30	12
CRS2016031	222	29	24	24	29	20	25	28	34	9
CRS2016032	184	22	20	21	26	16	21	22	25	11
CRS2016033	192	24	22	22	27	17	23	24	24	9
CRS2016034	202	27	23	23	28	18	23	24	27	9
CRS2016035	229	28	24	25	30	21	29	31	29	12
CRS2016036	210	27	25	25	30	19	25	25	25	9
CRS2016037	222	27	26	27	31	21	26	27	26	11
CRS2016038	233	28	27	28	34	21	28	28	28	11
CRS2016039	202	28	24	23	29	19	23	24	25	7
CRS2016041	201	22	22	23	27	18	25	26	27	11
CRS2016042	235	26	26	27	32	21	28	31	31	13
CRS2016043	211	28	24	25	30	19	25	25	26	9
CRS2016044	216	28	24	23	29	19	25	27	31	10
CRS2016045	209	24	24	25	29	19	25	26	25	12
CRS2016048	236	29	28	28	34	22	27	29	27	12
CRS2016049	204	28	24	23	29	19	24	25	24	8
CRS2016050	207	28	24	24	30	19	24	25	25	8
CRS2016051	221	27	25	25	31	19	26	28	28	12
CRS2016052	245	33	28	29	34	22	29	30	30	10
CRS2016053	213	28	24	25	30	19	25	25	28	9
CRS2016054	218	27	25	26	31	20	27	26	26	10
CRS2016055	190	24	22	22	27	17	23	22	23	10
CRS2016056	198	24	22	23	27	18	24	25	25	10
CRS2016057	223	27	26	25	32	20	27	28	28	10
CRS2016058	219	28	26	25	31	21	26	27	27	8
CRS2016059	201	27	23	24	29	19	24	24	24	7
CRS2016061	202	25	23	24	29	18	25	25	23	10
CRS2016062	220	28	26	26	32	20	26	26	26	10
CRS2016063	195	23	23	23	27	18	24	23	24	10
CRS2016064	213	28	25	25	31	19	26	26	25	8
CRS2016065	276	29	28	28	35	22	31	43	44	16
CRS2016066	207	28	25	24	29	19	25	25	25	7
CRS2016067	179	22	20	21	26	17	21	21	21	10
CRS2016068	189	23	23	22	27	18	22	23	22	9
CRS2016069	208	26	24	25	30	19	25	25	25	9
CRS2016070	215	28	25	24	30	20	26	27	26	9
CRS2016071	256	35	29	29	39	23	32	30	30	9
CRS2016072	201	25	23	23	28	19	24	24	25	10
CRS2016073	203	27	24	24	29	19	24	24	23	9
CRS2016074	217	27	25	25	30	20	26	27	27	10
CRS2016076	221	28	25	25	29	19	25	28	33	9
CRS2016078	222	29	26	27	31	21	26	26	26	10
CRS2016079	224	26	25	25	29	19	25	28	35	12
CRS2016080	249	34	31	31	37	22	29	27	28	10
CRS2016081	237	29	26	27	33	22	28	30	31	11
CRS2016082	236	32	27	27	33	21	28	29	30	9
CRS2016084	220	28	26	26	31	20	26	26	27	10
CRS2016087	216	28	25	25	29	20	25	29	26	9
CRS2016088	213	28	25	25	29	20	26	25	28	7
CRS2016089	240	35	29	28	34	22	29	28	29	6
CRS2016090	205	26	25	24	29	19	24	25	24	9
CRS2016092	275	36	30	31	38	25	33	36	36	10
CRS2016093	253	35	29	29	35	23	30	31	32	9
CRS2016094	214	25	25	25	30	19	26	26	26	12
CRS2016096	224	26	26	26	33	21	27	27	27	11
CRS2016097	241	27	26	26	34	24	30	33	31	10
CRS2016098	232	32	27	28	32	21	28	28	28	8
CRS2016100	216	28	25	25	29	20	25	29	26	9
CRS2016101	243	33	27	28	34	22	28	29	29	13
CRS2016102	200	29	23	24	28	19	23	24	24	6
CRS2016103	233	28	25	25	31	21	28	31	33	11
CRS2016104	230	30	26	26	32	20	27	29	30	10
CRS2016105	214	29	25	24	29	20	25	26	28	8

## Sheet: Accelerometry data (SVMgs)
CRS2016001	CRS2016002	CRS2016003	CRS2016004	CRS2016005	CRS2016006	CRS2016007	CRS2016009	CRS2016010	CRS2016011	CRS2016012	CRS2016013	CRS2016014	CRS2016015	CRS2016018	CRS2016020	CRS2016021	CRS2016022	CRS2016023	CRS2016024	CRS2016025	CRS2016026	CRS2016027	CRS2016029	CRS2016030	CRS2016031	CRS2016032	CRS2016033	CRS2016034	CRS2016035	CRS2016036	CRS2016037	CRS2016038	CRS2016039	CRS2016041	CRS2016042	CRS2016043	CRS2016044	CRS2016045	CRS2016048	CRS2016049	CRS2016050	CRS2016051	CRS2016052	CRS2016053	CRS2016054	CRS2016055	CRS2016056	CRS2016057	CRS2016058
7984.1	5248.75	4781.69	4982.94	5083.86	4393.73	5666.37	4726.88	5058.86	4910.57	4917.82	4897.36	4227.17	4208.66	3678.12	7752.08	3174.31	3195.88	5361.36	3041.13	4493.61	6306.27	4857.41	5337.55	3815.57	3752.59	5351.52	3438.85	2455.09	4931.78	3062.8	5672.68	3806.73	4059.47	3516.61	5605.87	1326.7	4288.36	6693.85	4056.55	5808.74	4656.56	4050.36	3923.26	3324.51	3790.93	5528.9	4163.28	7336.29	6316.41
7639.63	5771.62	5932.32	5400.68	4900.48	4929.6	5996.61	6756.51	6476.46	5246.26	5017.28	5090.96	4802.84	5528.98	5076.24	7942.27	4744.96	4471.17	5530.87	5659.86	4695.37	6330.38	8249.56	5559.08	5681.77	3649.02	5367.78	4842.77	4897.6	5518.97	4290.1	6140.02	6067.61	4927.41	6650.6	5949.24	2793.48	6196.44	6942.2	4468.81	6392.42	5109.78	4512.63	4329.94	4867.57	4269.66	6198.88	5261.96	6907.79	6113.38
8361.89	6275.62	5377.58	5641.53	5286.22	4764.44	6148.66	6457.47	6092.72	5074.93	4864.48	5089.72	4862.9	5887.89	4772.01	7935.92	4774.45	4412.13	5351.82	5803.24	4709.03	5652.96	7009.31	6361.52	5784.77	4744.37	5421.56	5028.9	4974.45	5179.12	4086.14	5616.12	6267.22	5017.54	7358.97	5725.66	525.62	5931.54	5777.6	4671.82	6130.3	5307.26	4604.08	4106.67	4551.43	4158.8	6280.41	4991.71	7177.74	6663.77
8215.14	6316.91	5096.73	5520.02	4289.96	4717.89	6279.55	6382.78	6324.68	4944.25	4893.66	4979.29	5195.88	5764.89	5284.28	8784.59	4781.51	4509.16	5228.71	5058.4	4694.39	5113.77	7791.19	6399.68	5641.82	4099.63	5241.84	5267.8	5863.15	5469	4644.86	5424.9	6454.94	5388.99	6540.62	5932.53	1653.9	5615.9	5970.66	4206.75	6215.13	5432.27	4456.29	4165.01	4417.24	4291.79	6107.27	5061.98	7828.05	7208.58
8017.03	6402.55	5016.95	5713.91	4567.48	4522.15	6537.47	6293	6168.03	5117.35	4757.48	5605.03	3699.75	5408.35	5350.85	9840.12	4943.51	4369.49	5371.11	5178.19	5005.42	5413.21	8099.28	6020.92	5878.52	4596.77	5778.54	4992.38	5692.36	5261.28	4410.82	5430.16	6561.25	5732.54	6615.26	5706.02	2123.83	5787.18	5774.13	4522.8	6435.4	5366.76	4431.11	4241.79	5018.32	4317.8	6008.33	3857.83	7124.86	7703.62
8268.37	6235.49	5317.16	5744.9	4797.28	4596.09	6708.48	6384.55	6730.3	4974.57	5063.32	5829.84	4642.75	6068.62	5437.71	9169.72	4487.39	4397.32	5335.45	5510.92	5117.72	4687.89	8156.93	5805.25	5688.55	5018.41	5865.97	5008.26	5948.04	5427.33	4392.02	5514.3	6803.32	6011.17	6116.76	5428.93	1572.54	5877.82	5783.66	4299.12	6213.05	6783.59	4523.25	4434.47	4774.76	4494.75	5992.32	5622.06	7783	7885.22
8137.2	6117.75	5478.21	6042.27	4715.3	4617.69	6818.47	6322.66	6765.53	4894.05	5224.09	5773.19	4989.91	6027.48	5506.89	8731.33	4493.37	4406.36	5143.12	4877.26	5025.75	5147.7	8170.54	6005.54	6158.32	6292.37	5640.71	4732.7	6377.8	5396.76	4815.9	5348.32	7155.23	5606.84	6047.37	5094.58	3516.61	6200.02	5357.73	4237.57	6107.07	5958.04	4429.23	4226.71	4620.4	4517.58	6086.55	5026.41	7586.02	7704.07
8143.04	6335.29	5433.39	5922.75	4414.91	4771.32	6370.57	6223.85	6999.83	4688.42	5028.56	5642.38	4399.38	6009.22	5608.65	8367.8	4553.16	4376.81	5111.2	5016.15	4966.76	5458.62	7931.81	5934.05	6144.22	5281.88	5433.95	4931.42	5864.94	5469.29	4825.17	5730.3	6682.83	5817.29	5795.29	5410	6650.6	6387.88	6064.18	3983.84	5878.33	6859.11	4282.06	4283.58	4517.19	4493.99	6037.83	5199.8	6968.86	7138.53
8232.21	4732.33	5352.9	5922.23	4381.86	4677.84	6670.6	6304.6	6605.09	4709.5	4715.78	5672.59	5061.87	5636.93	5586.59	8745.06	4279.74	4310.85	5001.11	5521.28	5157.94	5411.55	8131.52	6293.1	6237.35	4918.84	5470.3	4933.59	6235.89	5528.74	4808.4	5433.96	6975.06	5717.42	5764.98	5465.94	7358.97	6404.13	5057.16	4382.38	6236.01	4840.04	4060.48	4433.13	4775.83	4532.63	6154.65	5337.77	4369.98	7635.79
8243.04	6203.62	5323.97	5761.33	4410.72	4778.17	6726.06	6597.28	6982.08	4461.89	4837.57	5549.43	4805.29	5667.15	5622.22	9103.7	4342.46	4303.11	4982.75	5329.54	4973.05	5374.81	8019.56	5381.9	6091.85	4832.36	5506.08	4765.88	5442.67	4974.86	4751.22	5372.4	6604.24	4392.28	5782.73	5238.33	6540.62	6349.3	4009.16	4352.93	6270.24	4799.69	3958.73	4523.71	4697.62	4492.03	5863	5005.07	7361.09	7937.07
8429.57	6326.55	5689.93	5744.82	4651.29	4716.51	6717.91	6349.86	6734.5	4689.05	4819.91	5079.54	4340.12	5496.27	5654.83	8680.68	4376.99	4289.21	4892.64	5176.54	5001.5	5807.82	8168.23	5531.05	5870.79	5010.66	5527.94	4706.43	6740.97	5518.38	4834.65	5340.82	6762.1	5930.74	5684.54	5502.46	6615.26	5965.34	4530.73	4571.66	5827.26	6769.83	3959.49	4670.96	4716.44	4744.58	5784.31	5223.41	6918.67	6484.93
8302.56	6308.48	5623.18	5846.41	4387.55	4652	6127.68	6460.48	7244.11	4518.18	4756.33	5049.22	4895.31	5668.01	5683.59	9167.42	4431.45	4287.18	4841.26	5393.63	5118.59	5676.35	8342.01	6033.35	6379.72	5116.43	5473.66	4969	6251.47	5853.79	4650.34	5175.67	6701.95	4664.62	5761.49	5434.18	6116.76	6167.8	5371.5	4509.83	6003.68	6619.19	4009.5	4445.75	4568.38	4595.58	6024.45	5187.65	6645.51	6920.95
7996.62	6216.05	5763.74	5690.87	4403.29	4606.14	6320.01	6735.39	6619.39	4761.39	4675	5419.71	5282.95	5851.03	5597.44	9474.55	4542.83	4282.37	5112.39	5394.67	5185.48	5455.29	8635.28	6542.68	6436.51	4354.71	5079.18	4788.51	5994.58	5622.81	4900.25	5435.79	6545.74	4158.97	5537.31	5465.29	6047.37	6228	4881.04	4541.5	4116.04	6773.37	3973.8	4731.11	4342.98	4687.04	6114.65	5092.87	6272.65	6878.47
8172.16	6084.52	5598.84	5653.1	4458.36	4719.12	5816.54	6577.82	6376.57	4656.78	4762.53	5161.8	4703.03	5600.28	5740.82	9026.65	4421.46	4332.92	5063.3	4878.24	5140.15	5655.59	8416.47	5897.66	6140.1	2732.02	5318.87	4876.67	6316.99	5419.93	5036.93	5144.97	6538.77	5162.41	5247.06	5212.07	5795.29	6039.06	5614.63	4486.77	4065.59	5684.58	3866.49	2366.98	4693.24	4704	6289.74	4714.87	6272.43	6723.96
8235.71	6152.18	5410.46	5920.95	4410.53	4650.74	5948.97	6504.5	6220.55	5086.51	4803.14	5136.65	4591.32	5529.58	5474.23	9403.84	4544	4279.81	4998.87	5639.12	4917.92	5122.5	8671.09	6410.74	6469.43	4868.93	5404.54	5116.58	5862.22	5509	4864.13	5507.72	6654.4	5480.64	5817.22	5553.16	5764.98	6040.6	6077.44	4401.9	4154.38	6152.66	3832.03	4685.04	4254.93	4498.87	6012.56	5244.57	6192.76	6642.86
7982.88	6165.07	5489.66	5884.07	4389.94	4583.25	5568.34	6647.53	6417.87	5076.05	4741.25	4737.08	4904.29	5489.16	5536.19	9939.1	4735.94	4237.31	5031.45	4829.26	5032.75	5287.02	8685.06	5983.07	5926.58	4634.04	5510.28	4875.91	6026.39	5343.47	4900.51	5191.51	6526.83	5222.54	5565.82	5345.56	5782.73	6040.64	5753.61	4526.17	4822.05	6992.75	4018.35	4413.43	4341.33	4598.3	6085.05	5288.57	5874.98	6666.55
8006.27	6290.34	5462.47	5834.33	4315.69	4641.6	5686.74	6555.61	6706.26	5037.61	4654.93	5337.61	5138.18	5347.5	5546.97	9304.92	4523.49	4258.2	5055.97	4414	5126.42	5150.85	8476.66	5538.44	6075.75	4315.23	5050.39	4711.12	6135.06	5479.17	5103.85	5301.38	6400.57	5130.59	5306.49	5292.58	5684.54	6226.87	6243.1	4328.91	5714.92	6453.36	3883.16	4420.5	4721.95	4670.39	6181.02	5329.31	6254.72	6289.6
8205.49	6346.78	5532.44	5792.62	4236.67	4583.51	5876.44	6657.86	6550.52	4796.28	5053.71	5592.53	5020.96	5335.73	5774.79	9409.79	4649.63	4253.55	4950.93	5281.76	5056.44	4897.51	8565.78	5939.18	6361.72	3998.95	5572.37	5091.67	6243.51	5575.34	4813.57	5179.86	6294.83	5447.86	5003.07	5689	5761.49	6042.87	5824.98	4516.18	5833.63	6916.88	3945.67	4255.34	4548.75	4477.77	6149.04	5119.65	6238.57	6566.56
8370.25	6150.67	5558.03	5867.9	4430.46	4540.55	5982.03	6508.67	6501.82	4728.56	4856.64	5398.03	4921.2	5263.45	5297.43	9593.63	4488.32	4265.42	5078	5012.63	5040.99	4928.71	8419.87	5611.41	6284.5	4212.35	5366.54	4965.42	6227.34	5466.46	4935.1	5336.46	6452.68	5556.38	5200.76	5379.3	5537.31	5998.58	6124.44	4487.74	5729.93	6416.18	3847.52	3970.84	4700.67	4533.72	5862.07	5111.44	6202.82	6558.51
8259.2	6220.36	5419.27	5995.34	4309.6	4535.38	5922.82	6701	6637.18	4536.72	4716.52	5000.98	5118.53	5214.25	5396.6	9430.63	4776.81	4262.71	4907.03	5394.77	5121.24	5135.56	8870.87	6771.69	6389.49	3958.61	5316.29	5012.35	6619.26	5032.94	4660.83	5128.57	6271.84	5471.72	5214.74	5416.29	5247.06	5951.29	6334.05	4665.54	5568.26	6985.85	3977.27	4300.83	4732.08	4749.99	6043.51	4921.86	6044.72	6869.46
8061.38	6236.55	5565.45	5717	4217.65	4502.3	6175.22	6451.85	6255.8	4268.04	4930.96	5307.69	4938.02	5298.86	5507.59	9297.26	4463.74	4040.77	5112.17	5084.32	4965.47	4804.58	8972.04	6371.54	6255.33	4327.64	5131.37	4870.11	6967.8	5267.6	4454.26	4975.28	6227.77	5078.25	5431.92	5451.35	5817.22	5881.73	5893.89	4587.11	5750.41	7118.53	3860.59	4684.58	4515.08	4611.94	6227.96	5003.33	6007.97	6930.4
8113.45	6189.75	5369.88	5820.39	3930.21	4558.71	5953.08	6399.67	6307.7	4649.12	4170.12	4908.23	4851.33	5144.23	5548.51	10436.8	4520.53	4193.99	4922.73	4604.68	5047.53	4886.94	8943.41	6207.79	6478.95	4182.52	5462.54	4752.26	6052.04	5239.25	4462.53	5304.76	6304.65	5601.78	5125.58	5539.17	5565.82	6066.76	5493.51	4709.6	5594.05	7084.56	3775.92	4520.24	4908.66	4488.01	6245.49	5364.78	6034.98	6518.93
8142.46	6247.57	5343.9	5949.86	4270.41	4447.4	5956.54	6734.59	6272.66	4680.95	4207.1	4975.37	4929.41	5101.28	5526.34	6516.1	4647.34	4179.95	4401.65	5111.63	4976.89	4383	8213.32	6318.25	6487.16	4729.24	6114.43	4927.15	6905.38	5248.64	4590.41	5352.11	5918.9	5449.46	5124.08	6083.89	5306.49	6107.34	5853.73	4443.44	5681.24	6688.02	3872.36	5149.36	4431.16	4521.42	5863.8	5404.82	5813.43	6913.88
6993.95	6325.06	5697.24	6084.56	4135.69	4573.53	5760.32	6337.67	6597.11	5005.69	4624.73	4848.04	5245.89	4746.79	5594.45	10003.7	4855.88	4309.52	4573.28	3171.25	5005.06	4916.3	7786.47	6913.47	6424.15	4609.47	5493.64	5040.5	6680.08	4994.03	4435.62	5163.66	6416.88	5588.73	5088.52	5576.95	5003.07	6208.12	5251.85	4690.22	5450.66	6595.45	3910.78	4560.12	4466.11	4426.02	6007.63	5306.97	4371.38	6476.86
8098.14	5180.68	5696.9	6094.42	4014.87	4780.38	5818.77	7024.65	6202.72	4748.51	4828.61	4972.95	4535.1	3819.94	5453.9	9751.89	4581	4196.52	5045.34	5325.09	4056.56	4992.87	8996.63	6038.74	6205.16	4873.98	6238.78	4335.81	6710.31	5315.82	4512.62	5423.24	6060.33	5617.32	5147.94	5802.16	5200.76	6254.61	6068.12	4752.75	5561.7	6506.13	3920.33	4651.77	4799.59	4679.44	4879.99	4737.19	4751.84	6111.8
7983.84	5422.97	5580.26	6107.21	4587.1	4699.55	5450.5	6513.54	5449.17	4786.88	4750.71	5185.48	5145.1	4435.11	5778.07	10048.7	4619.74	4174.85	5001.55	5105	5174.4	4819.3	9174.59	5698.62	6384.37	5132.56	5782.88	5716.16	6747.46	5296.5	4507.17	5425.96	6506.09	5794.63	5039.18	5984.27	5214.74	6129.4	6225.04	5168.35	5624.91	7739.35	3856.39	4839.51	4524.25	4501.62	5818.77	5327.72	5500.02	6231.79
8376.57	6215.81	5881.52	6160.94	4309.97	4697.87	5689.74	6654.63	6184.27	4937.96	4591.39	5258.7	3273.75	4430.05	5419.52	10525.3	4411.95	4233.67	4969.7	5003.88	5167.29	4838.14	9009.27	5327.34	5723.94	5225.55	5915.31	5032.33	6379.7	4620.82	4135.84	5276.58	6595.64	5311.47	5196.62	5314.78	5431.92	5493.94	5753.52	4873.61	5277.98	5696.75	3850.82	4464.2	5021.93	4610.9	6376.86	5177.58	5571.83	6003.5
8219.36	6380.98	5609	6334.84	4825.46	4674.58	5634.29	6315.02	6074.51	4736.16	4779.02	4642.2	3983.59	4662.4	5615.1	9806.78	5001.94	4100.29	4969.27	4710.96	5163.48	5159.47	9124.63	5882.76	6727.92	4060.67	5856.01	4826.74	6388.45	4176.62	4222.8	5368.26	6242.87	5796.79	5505.34	3946.02	5125.58	6171.56	5527.3	4401.48	5520.97	4816.89	3810.68	4389.57	4123.34	4250.03	6211.73	5070.15	4182.37	4866.52
8284.55	6873.53	5566.27	6113.82	4491.7	4081.37	5266.52	6325.21	6297.02	4555.09	4601.96	5306.63	4839.44	4661.71	5617.62	10519.1	4491.67	4199.87	4885.41	5274.12	5196.42	4695.14	8385.99	5263.16	6565.01	4595.36	5176.63	5514.52	6671.81	4524.64	4550.16	5449.88	4827.61	5851.42	5306.1	4035.55	5124.08	6387.69	5406.25	4853.56	5529.07	5318.03	3547.69	4528.21	3453.17	3827.34	6858.01	5269.32	5163.82	6085.25
7901.31	6358.55	5823.36	5948.94	4290.59	4572.25	5885.05	6930.16	6705.88	5013.45	4849.4	5371.62	4799.55	4748.93	6120.75	10091.7	4349.17	3360.25	4812.32	5233.4	5171.1	5011.58	8616.39	6214.74	6056.51	3823.04	5301.65	5106.17	6423.08	4644.15	4367.73	5309.64	4404.08	5660.22	5012.97	3676.97	5088.52	6197.78	5698.8	4606.7	5773.1	5393.95	3789.31	4435.01	3297.89	4040.6	6451.75	5077.79	5878.77	6073.36
7897.45	6086.58	6087.43	5931.53	4395.28	4504.24	5917.62	6913.93	6817.9	4891.56	4728.14	5506.65	4735.49	5193.42	6080.32	10731.7	4598.71	3926.11	4879.49	4971	5115.1	5104.07	8766.73	6069.48	6490.72	4743.08	5292.47	5051.9	6126	4436.58	4373.75	5465.7	6478	6066.01	5057.59	3633.35	5147.94	6410.83	5594.74	4601.98	5536.91	5921.3	3037.68	4671.55	5571.71	4110.74	6051.79	5111.98	6001.85	7031.29
8173.96	6357.55	5994.68	5874.44	4241.5	4544.84	5865.61	7030.36	6181.57	5000.44	4794.08	5282.74	4625.87	5411.6	5874.89	10517.8	4668.47	4177.54	4817.02	5565.77	5089.5	5091.72	8878.73	5642.27	6472.36	4289.18	5679.87	4812.02	6394.67	4330.98	4372.53	5727.45	6035.82	5976.12	5584.37	3648.23	5039.18	6358.17	6485.74	4502.24	5411.22	7047.9	3651.54	2787.6	5273.65	4184.07	5688.39	4955.13	5754.22	6862.26
8070.85	6207.51	6209.45	6032.23	4297.74	4598.45	5832.14	6939.65	6720.41	5002.43	4702.29	5292.61	4770.77	5503.21	5822.4	9366.26	4480.88	4107.63	4794.2	5284.45	5071.08	5035.07	9267.72	4923.9	6385.54	4478.48	5377.43	4692.47	6476.52	4102.99	4239.38	5854.5	6186.37	5639.19	5554.39	4766.64	5196.62	6053.68	5676.13	4604.9	5457.56	6598.34	3492.14	5561.91	5326.85	4020.54	6170.94	5407.68	5895.79	6701.97
8174.98	6328.67	5372.73	5963.88	4104.06	4335.04	5575.07	6988.12	6528.59	5004.56	4769.42	5281.38	4821.82	5520.37	5810.2	9897.59	4479.82	4165.5	4762.08	5573.69	5174.55	5477.99	8871.24	5600.74	6670.7	4491.1	4773.84	4650.31	6068.4	4127.27	4637.1	5378.02	5962.55	5775.5	5607.75	4082.84	5505.34	6442.53	5383.22	4410.5	6044.02	6067.74	3588.34	5956.52	4502.75	4069.87	6201.59	5079.65	5553.72	6490.11
7717.75	6264.01	5514.94	6147.99	4481.11	4543.31	5537.31	6841.38	6628.12	5109.98	4911.93	5131.54	4737.64	5433.32	5807.23	10094.8	4299.53	4245.69	4710.62	5684.15	5144.22	5275.92	9191.65	6039.57	6837.81	4002.86	4961.5	4613.3	6054.28	4155.68	4733.54	5128.54	5980.52	5751.32	5573.57	5310.68	5306.1	6137.81	5207.51	4610.82	5316.43	6847.14	3393.23	5549.29	5162.52	4054.09	6091.85	5077.24	5757.01	6394.79
7790.43	6344.74	5700.94	6108.97	4336.71	4404.15	5742	7104.32	6815.12	5171.76	4852.69	5142.37	4946.4	5354.45	5759.79	10064.4	4245.44	4222.81	4762.84	5353.82	4912.85	5050.39	9139.98	5126.55	6652.61	4624.48	5131.62	4725.88	5627.87	4357.08	4726.39	5676.07	6119.27	5938.88	5315.07	5438.91	5012.97	6490.01	5857.95	4629.02	5352.22	5336.72	3747.14	5641.05	4633.21	3875.94	6135.24	5164.21	5683.04	6584.9
7917.3	6248.59	5832.62	6239.27	4433.31	4456.17	5688.5	6730.32	6365.46	4943.22	4918.85	4842.35	5014.66	5464.82	6360.3	9016.16	4682.2	4335.1	4806.99	5845.7	5090.67	5028.95	8766.51	3471.53	6921.33	4790.64	5033.64	4862.88	5609.87	5485.57	4695.29	5415.2	6176.44	5806.51	4978.18	5660.18	5057.59	6389.1	5438.85	4624.59	5635.3	5193.56	3724.56	5742.79	5040.26	4190.72	6292.61	5371.23	5792.89	6253.71
8177.26	6412.84	6527.4	6074.48	4465.76	4462.99	5848.43	6780.76	6277.03	5091.96	4936.24	5138.34	4949.63	5359.62	6068.07	9200.01	4662.1	4210.05	4853.65	5430.43	5148.13	4833.51	8708.18	4538.26	6580.6	4802.85	5000.18	4680.66	6363.35	5508.32	4395.7	5725.15	6781.02	5766.57	4786.3	5460.74	5584.37	6384.77	6034.3	4629.41	5851.05	5442.23	3710.68	5557.15	4806.74	3989.32	6213.34	5193.11	5335.22	6672.97
8099.81	6381.28	5586.97	6137.82	4394.54	4245.73	5859.3	6842.96	5653.77	5106.69	4893.24	5017.96	4678.92	5332.29	6027.94	10187.9	4369.68	4302.81	4865.3	5463.98	5135.96	4708.5	8924.68	5622.1	6459.94	4677.72	5422.12	4979.98	5956.6	5209.14	4447.14	5781.41	6563.76	5872.06	5728.82	5292.37	5554.39	6489.66	5464.17	4489.59	5737.89	4756.34	3766.25	5517.82	4353.6	4138.55	6707.1	5228.96	5639	6512.06
8113.48	6651.88	6374.21	6190.44	4883.27	4545.58	6018.66	6717.46	6373.03	5090.59	4773.03	5178.41	4678.62	5429.45	5582.34	9454.79	4301.94	4256.38	4911.72	4813.91	5227.51	4801.67	9047.55	5281.58	6520.34	4764.33	4935.86	4959.43	6310.25	4849.81	4531.44	5979.19	6142.1	5843.88	5898.68	5608.86	5607.75	6052.34	5665.69	4666.93	5001.52	4463.96	3736.26	5598.63	4384.2	4125.18	6167.06	5274.97	5584.62	6692.31
7654.22	6234.76	6085.2	5953.87	4646.87	4397.34	5584.36	6981.39	5662.83	5025.93	4766.95	5163.03	4949.75	5202.87	5928.45	9519.03	3998.5	4231.3	4857.96	4726.81	4978.2	4558.72	9044.54	6345.49	6771.76	4906.81	5501.5	4675.68	6494.88	5231.29	4469.58	5742.95	6603.84	5796.88	5265.12	6003.24	5573.57	6234.58	6371.94	4799.52	5453.18	6448.67	3564.92	5412.11	4392.66	3896.81	5277	5083.17	5835.99	6811.68
7728.55	5913.7	5955.32	5619.96	4570.84	4497.36	5985.18	6729.7	5702.72	4788.95	4761.3	5014.18	4981.13	5244.88	6522.97	9555.86	4800.39	4218.7	4888.59	5019.12	5014.38	4779.18	8382.54	6182.62	6636.88	4589.72	4436.09	4668.22	6488.93	5573.74	4411.72	5723.61	5780.65	5893.15	4679.91	5952.6	5315.07	6214.88	6048.42	4759.2	5875.84	6642.74	3978.13	5563.49	4424.68	4188.11	5147.17	5618.82	6086.04	6499.93
7967.27	6291.23	5976.44	6107.21	4238.62	4498.75	5649.29	6797.02	6084.4	4620	3729.08	4410.39	5050.32	5362.18	6114.43	9918.12	4273.72	4134.86	4779.24	4887.75	5044.14	4798.92	8970.96	6634.15	6197.47	4518.26	4047.26	4725.51	4798.92	5496.4	4581.48	5480.66	3776.17	6054.71	5245.39	5552.88	4978.18	6076.58	5631.39	4788.16	5700.92	6912.9	3771.75	5376.3	4372.3	4155.18	6694.19	5096.96	5968.84	6842.55
7933.54	6434.7	6320.58	6037.29	4033.19	4452.14	5397.35	6271.23	6043.67	4360.44	4683.33	4396.61	5016.42	5334.04	6060.61	5081.81	4307.96	4245.76	4074.52	4506.02	5051.82	4869.89	6531.67	6914.16	5844.78	4531.63	5849.1	4824.31	4964.93	5376.43	4303.63	5505.78	6385.36	5934.45	5122.13	5918.9	4786.3	6343.91	6077.78	4760.24	5686.08	6790.59	3705.44	5324.49	4425.51	4223.9	6459.02	5330.95	5841.37	6470.14
8129.52	6338.19	6115.77	5916.29	4260.04	4612.62	5690.91	6823.48	6343.66	4577.66	4732.16	5130.62	4663.81	5364.98	6148.86	5440.15	4176.53	4314.36	2379.87	3648.88	4952.33	4695.07	8386.42	6586.71	5849.65	4446.35	5461	5034.93	5039.7	5529.11	4472.27	5735.21	6060.05	5550.86	5202.28	5854.63	5728.82	6361.35	6355.45	4795.77	5588.5	6261.2	3613.99	5623.71	4650.02	4205.23	6041.13	5178.4	5737.97	3524.88
6368.13	6260.95	5704.18	6230.05	4485.23	4571.78	5787.24	6785.14	6248.14	5303.59	4738.28	5215.74	4833.81	4544.32	5950.62	5192.27	4553.86	4271.1	2824.89	5799.12	5115.72	4546.6	8964.32	6215.26	5951.09	4516.57	5634.58	4795.3	5045.32	5490.27	4317.3	5297.26	6242.5	4213.7	5346.54	5936.95	5898.68	6297.54	6688.07	4750.87	5746.94	6714.41	3860.37	5814.93	4411.06	4124.37	6087.2	4629.65	5541.06	6005.12
8071.51	5043.69	5898.4	6244.7	4344.4	4654.11	5686.21	6805.1	6693.1	4807.27	4691.82	4896.96	5018.87	4420.57	5754.91	5142.23	4124.3	4264.87	4639.21	5477.01	4499.65	5068.2	9347	6510.32	5977.82	4743.06	5770.08	4096.68	5042.9	5619.85	4625.48	5384.48	6093.94	4760.56	5615.76	5530.91	5265.12	5947.53	6219.93	4627.43	5771.36	6826.18	3730.22	5457.4	4257.95	4006	6475.14	2991.84	5697.32	6221.14
8081.54	6385.03	6541.8	6417.72	4473.36	4322.56	5318.07	6752.93	6741.54	4988.55	4789.27	4570.47	4760.42	4385.84	5809.05	5078.66	4520.38	4263.37	4898.23	4935.78	4051.41	5187.76	9498.64	5267	6392.39	4462.94	5580.06	4886.5	5013.99	5593.4	4325.69	5407.36	6482.49	5662.44	5516.86	5309.59	4679.91	6335.63	6293.93	5027.22	5565.01	6973.44	3662.62	5125.44	4539.09	4029.97	6345.7	4526.11	5585.27	6428
7960.92	6219.19	6926.87	6450.24	4605.58	4650.84	4937.33	6601.93	6306.51	4895.56	4685.27	5248.88	4916.58	5118.32	5762.92	5305.67	4064.32	4197.47	4781.63	5646.72	4878.11	4824.21	9678.12	6639.61	6109.83	4313.43	5387.83	4990.96	5136.36	5479.73	4881.58	5453.36	6168.99	5461.56	5666.61	5525.14	5245.39	6097.69	5874.42	4598.6	5568.52	6848.86	3683.55	4735.7	4589.45	4303.59	6291.91	5089.81	5619.66	6390.19
7992.5	6632.6	6000.72	6190.66	4360.87	4509.57	5974.82	6863.17	6467.18	4906.99	4918.99	5118.91	4829.96	5293.58	5733.67	5914.58	4607.55	3979.68	4783.48	5462.14	5195.78	4857.98	9581.15	6518.97	5241.09	4397	5464.53	5051.69	5352.45	5191.01	4385.32	5275.2	6066.54	5358.03	5654.59	5236.65	5122.13	6412.12	5948.37	5431.08	5529.42	7161.57	3726.63	4612.48	4893.34	4328.02	6359.05	4881.53	5805.32	6019.12
8208.19	6192.29	5976.26	6150.04	4346.14	4204.1	5944.06	7012.73	6086.29	4974.51	4938.67	5710.7	3246.29	5689.66	5669.71	5375.02	4426.69	3662.34	4718.21	5064.61	5261.12	4960.97	9525.4	5359.08	4980.84	4439.01	5325.71	5003.15	5644.4	5018.93	4544.95	5059.62	6519.79	5932.89	5261.49	5751.08	5202.28	5306.96	5675.7	5114.3	5602.54	4425.18	3296.78	4767.24	4516.13	3843.44	6654.52	5241.01	6122.89	6675.28
7848.5	6266.79	5839.95	6013.93	4570.14	4477.93	5796.62	6889.1	6291.09	5008.75	4734.68	4470.09	4499.54	5351.47	5678.87	3670.47	5066.74	3723.4	5134.32	5740.35	5182.2	4691.83	9306.25	5539.45	5983	4343.08	5137.92	4909.35	5119.74	4242.64	3259.57	5543.2	6229.22	5909.17	5611.5	5448.37	5346.54	5878.39	6198.2	4913.58	5681.61	5261.97	3193.4	4755.53	3927.27	4232.5	6491.74	5140.01	6113.58	5856.51
7891.13	6327.14	5361.69	6176.62	4702.85	4319.48	5530.53	6372.55	6896.27	5069.76	4708.58	5201.52	4966.44	5411.1	4824.17	7635.57	4432.26	3874.03	5088.2	5144.83	5100.48	4818.88	9242.54	2810.56	5636.46	4162.71	5312.11	4754.32	5239.64	4341.22	3608.72	5622.55	6617.12	5736.34	5625.98	5482.37	5615.76	6392.91	6252.11	5094.87	5585.1	6507.06	2631.39	4703.98	3969.37	3457.81	6273.95	5067.94	4608.44	3707.91
7920.05	6434.25	5535.76	6134.87	4376.36	3920.08	5777.74	6493.48	7006.64	5248.28	4801.42	4912.14	5043.3	5424.63	5733.21	10409.4	4692.98	3990.33	4974.03	4985.73	5024.12	4835.17	9154.7	3868.78	5868.47	4304.42	5521.83	4796.79	5268.68	4286.88	4332.52	4083.89	6676.97	5991.4	5392.82	4797.7	5516.86	6214.81	6314.72	5320.29	5345.49	4924.32	2184.72	4564.61	4837.28	3935.24	6363.29	5300.03	5726.58	6385.38
7958.65	6142.22	5703.28	6130.96	4556.75	3884.5	5835.05	6722.14	6720.58	5276.12	4958.52	4886.29	5191.22	5576.59	6421.27	9694.38	4478.01	4134.16	4833.53	5488.98	4710.97	4863.85	8973.54	6083.54	5706.51	4178.2	5651.25	5124.31	5427.77	4504.46	3675.18	3662.22	6703.32	6069.73	5254.96	6025.05	5666.61	6418.94	3222.7	5218.54	5438.2	7016.33	2578.09	4670.49	4683.69	3972.72	6513.26	5398.04	5764.33	4936.39
8033.77	6457.64	5882.97	6167.39	4432.51	4477.2	5584.29	6495.05	6293.46	5095.08	4821.89	4932.37	5298.13	5358.48	5728.28	10121.6	4039.1	3833.55	4832.02	4144.67	4706.98	4954.35	8964.52	5944.12	6237.19	4386.15	5721.55	4763.27	5271.46	4284.92	4546.04	3571.4	5371.04	5853.27	5293.75	5545.98	5654.59	6374.66	6403.4	4937.17	5642.35	6442.82	3742.97	4509.31	4336.86	4041.26	6307.46	5145.09	5440.26	7147.21
7983.84	6610.78	5863.8	6499.88	4847.1	4373.69	5860.7	6818.57	5163.51	4990.17	4906.54	5269.86	5019.93	5485.62	5876.83	9961.96	4183.16	3671.03	4824.61	4120.08	4865.75	4978.75	9042.37	5937.58	6018.68	4155.78	5691.59	4833.91	5393.7	4401.31	4536.44	2961.04	4640.37	5980.81	5332.92	5918.79	5261.49	6344.17	4017.34	5060.22	5650.54	4857.24	3248.79	4664.68	4546.66	4007.98	6036.35	5189.24	5817.06	6830.91
7811.32	6587.53	5822.31	6245.15	4364.72	4233.31	6074.28	7038.8	6098.35	5082.99	4842.02	5039.98	5102.48	5347.06	5618.01	10540	4460.23	4141.86	4968.49	5070.67	5036.1	4993.86	9274.2	5709.34	6608.86	4300.82	5490.75	5009.89	5524.73	4640.08	4373.63	6168.06	3638.54	5815.8	5191.26	6501.88	5611.5	6383.11	7602.44	4743.32	5546.02	5213.6	3762.33	4694.68	4646.43	4172.59	6093.12	5422.88	6012.19	6561.55
7825.93	6332.66	5995.59	6259.76	4681.89	4269.23	5874.33	6899.35	6159.33	5019.62	4909.58	5052.87	4895.8	5330.85	5957.58	9759.72	4473.06	4219.81	4881.77	5559.88	4918.08	5071.18	9590.74	5755.59	5969.28	4216.59	5420.03	4756.94	5810.39	4280.47	4410.21	5569.07	3859.74	6019.11	5268.21	6555.62	5625.98	6120.79	6784.32	4602.79	5775.6	5086.66	3773.05	4857.91	4666.95	4037.59	6194.86	5417.8	5706.38	6594.42
7733.92	6652.07	5403.59	6247.66	4775.42	4436.8	5908.61	7079.5	6336.24	4953.87	4843.01	5424.75	4871.29	5341.24	6173.25	8368.01	4186.96	4030.6	4915.68	5819.86	4893.5	5109.52	9710.73	5079.8	6043.52	4129.34	5130.84	5057.57	5560.5	4410.3	4459.46	5869.42	4356.48	6132.25	5068.21	3436.3	5392.82	6426.29	6324.81	4992.43	5482.2	6412.83	3792.73	2848.88	5116.68	4052.55	6409.42	5379.17	5897.22	6659.06
7495.64	6506.13	5674.42	6218.51	4119.2	3124.56	5891.43	6924.6	6358.29	4795.51	4912.23	5495.65	5206.78	5523.45	6036.64	8933.82	4422.4	4141.55	4801.9	4860.88	4946.69	4916.79	9689.52	6019.51	6092.26	4301.17	5207.06	4803.11	5857.63	4146.34	4659.42	6056.44	4319.59	5711.37	5239.57	4610.61	5254.96	6442.05	6824.71	5009.83	5466.11	7099.67	3822.13	1829.61	4979.4	4029.1	6170.29	5597.54	5658.18	6932.99
7660.18	6405.36	5780.99	6419.46	4494.27	4435.13	5326.44	6321.14	6331.36	5249.95	4968.46	4661.62	4948.66	5566.59	6031.57	10295.4	4745.99	4239.77	4782.48	5294.1	5124.8	4949.6	8256.32	5718.85	6026.41	4294.99	5522.5	4784.92	5497.48	4430.89	4630.13	4774.42	2454.66	5889.19	5152.48	4797.69	5293.75	6355.15	6527.49	5006.27	5374.47	6006.43	3851.24	3662.19	5250.21	4173.13	6318.44	5478.66	6076.25	7257.9
7718.03	6234.78	5571.3	6334.9	4419.37	4231.21	5802.68	7074.1	6694.58	4831.66	4913.16	5465.99	4940.85	5497.18	5783.54	9211.17	4346.55	4337.31	4875.19	5208.29	4942.65	4728.67	8437.63	5009.21	6008.34	4273.39	5874.69	5119.93	5598.27	4545.04	4612.33	2947.86	5193.99	5845.64	5341.17	6183.27	5332.92	6406.42	6499.4	5119.77	5651.95	5009.82	3856.48	4552.21	5109.29	4182	6274.09	5173	6292.85	6634.88
8004.8	6234.57	5706.58	6165.11	4537.64	4451.54	6055	6781.69	6795.31	4905.25	3949.89	5003.38	5043.6	5494.46	5850.1	8285.67	4345.62	4243.36	4894.39	5056.23	4975.07	3066.8	8235.62	4936.49	6164.63	5181.4	4701.04	4714.94	5821.1	4476.94	4780.34	4003.89	6366.93	5695.91	5218.17	5491.4	5191.26	6288.92	7680.85	4958.49	5722.39	5201.03	3794.97	5555.21	4991.03	4229.25	6539.81	5537.97	6260.16	6363.69
7994.79	5785.66	5482.1	6044.03	4274.24	4383.3	5794.11	7170.08	6817.05	5038.62	4676.73	5491.32	5007.91	5460.6	5569.57	9093.07	4618.48	4265.05	5043.97	5471.34	4978.54	4530.58	8781.9	3780.27	6434.84	5338.72	6069.02	4899.82	5987.39	4508.06	4652.44	5082.64	6350.29	5973.17	5198.87	5897.45	5268.21	6244.68	6429.84	5139	5757.99	5009.57	3811.88	5346.17	4368.47	4304.64	5572.1	5393.15	6413.58	6747.78
8184.9	6221.04	5714.29	6282.99	4487.76	4392.41	6085.09	6652.58	6953.62	4918.87	4768.73	4561.23	4957.96	4960.46	5830.65	10608.5	4473.8	4232.83	3378.94	4868.13	4915.03	5214.35	8949.93	5717.5	6473.72	4774.34	4710.15	4906.14	6075.82	4732.06	4556.31	4626.06	6387.98	5907.55	5796.89	5984.55	5068.21	6312.53	6570.13	5020.03	5408.25	5444.49	3607.33	5593.79	4925.69	4097.81	6434.62	5475.4	5925.78	6662.56
7961.16	6445.6	5696.56	6147.2	4317.39	4183.43	6051.71	7043.28	6510.41	5085.67	4802.61	5099.85	5095.31	4354.65	5528.19	10653.6	4632.23	4287.74	3817.3	5083.55	5024.77	5166.16	9204.16	5466.54	6277	4563.75	5361.43	4963.97	6199.07	4417.5	3325.61	2590.26	6465.05	5690.07	5172.55	5901.08	5239.57	6148.91	6033.74	5227.99	5514.88	6143.99	3545.26	5896.8	5339.86	4210.58	6557.69	5705.51	6105.52	6624.15
5474.03	6289.65	5590.97	6251.87	4539.82	4490.35	5229.26	6832.35	6677.48	5454.1	4976.13	5161.95	4920.29	4173.88	5752.72	10083.6	4375.92	4168.9	4814.92	5444.2	5081.08	5183.26	9035.34	5872.45	6275.7	4643.25	5111.66	5216.49	5717.68	4932.48	2795.53	4585.82	6549.58	5809.35	4741.14	5307.33	5152.48	6244.99	6177	5030.77	5508.02	7116.24	3740.62	5623.42	5278.12	4183.38	6812.5	4107.55	6080.61	6757.04
7543.43	4110.32	5929.31	6711.11	4525.47	4484.83	5501.56	6996.54	6295.88	5107.82	4983.74	4814.83	5319.21	4359.23	5664.06	10155.8	4495.13	4215.98	4776.85	4250.1	5053.27	5025.98	9181.01	5786.62	6026.56	4813.24	5537.94	4244.04	5800.29	5458.61	3062.19	5354.17	6674.37	5188.33	4498.25	5381.09	5341.17	6341.75	6708.36	5016.76	5622.09	6640.61	3737.52	5487.05	5289.53	4156.2	5698.31	4456.4	5965.44	6674.93
7679.64	6473.16	6265.51	6416.89	3851.46	4635.98	5209	6986.17	6295.7	4849.16	4878.34	5286.35	5059.44	4484.67	5631.1	10330	4562.42	4175.98	4751.49	5374.9	4430.03	5265.81	9330.65	6651.6	6249.34	4408.52	5689.24	4704.9	6040.33	5243.91	4372.49	5492.62	6540.57	5451.59	4851.86	5577.61	5218.17	6364.13	6119.84	4681.21	5296.85	6541.9	3770.98	5121.81	4972.41	4087.64	6979.8	4735.88	6199.88	6422.4
7790.03	6282.48	5913.47	6265.97	4355.62	4422.23	5574.86	6796.19	6294.61	4871.46	4978.81	4471.64	5348.96	4999.49	5664.16	10184.5	4854.39	4175.52	4850.49	5607.02	4197.03	4793.15	9394.91	5341.57	6138.92	4895.29	5528.98	4789.15	5847.22	5616.4	4647.54	5163.71	6594.74	6225.63	4849.28	6318.54	5198.87	6192.19	7231.93	4855.04	5568.97	6869.12	3733.38	4714.8	4624.1	4077.25	6649.7	5292.22	5817.81	6240.35
7523.21	6187.94	5678.85	6279.74	4625.98	4507.06	5811.32	7075.64	6506.16	5142.96	4822.53	4406.84	5007.33	5613.72	5980.93	11016	4751.47	4358.77	4898.25	5800.88	4107.67	4663.84	9476.14	6588.75	6115.28	4878.02	5551.39	5349.31	5511.45	5591.76	4785.41	5217.41	6644.7	5562.97	4832.89	5831.07	5796.89	6366.35	5822.16	4838.78	5520.75	6680.91	3878.16	4662.95	4608.59	4191.63	6250.9	5382.72	6108.96	6243.61
7608.98	6402.63	6023.19	6278.83	4602.52	4476.82	5715.48	4482.38	6506.81	5352.95	4848.58	5132.73	5068.47	5672.76	6001.26	11192.5	4083.82	4425.25	4960.42	5020.27	5055.13	4878.24	9307.44	5813.95	6260.35	4827.45	5616.56	4801.7	6150.92	5712.26	4412.95	5218.83	6504.39	5566.12	5057.74	6584.87	5172.55	6265.15	6555.5	4830.37	5515.7	6544.91	3649.74	4687.16	4981.25	4356.46	6306.48	5820	5976.32	5798.98
7815.83	6500.73	6057.79	6479.06	4311.21	4276.81	5439.17	5623.19	6298.08	5530.93	4818.01	4990.39	4904.46	5529.92	5931.3	10491.1	4245.22	4247.97	4878.42	5536.42	5014.26	5219.33	9328.66	5627.22	6155.56	4357.65	5722.92	4740.37	6059.4	5375.13	4912.36	5429.45	6430.35	5538.62	5162.16	6047.47	4741.14	5794.29	6693.46	4943.6	5768.6	6704.78	4037.23	4744.21	4724.9	4566.07	6175.66	4993.26	6267.79	6209.91
7735.85	6276.45	5818.33	6489.69	4477.27	4353.91	6246.79	6549.96	6430.87	5299.33	4042.11	3581.29	4465.79	5582.78	5954.98	10894.6	4291.63	4314.77	4619.05	5873.5	4941.95	4868.41	8935.86	6186	4035.41	3970.2	5563.06	4913.1	5506.1	5337.95	4808.78	5565.85	6532.3	5437.89	4873.65	6167.1	4498.25	6264.76	6551.11	5079.44	5049	5110.59	3866.28	4840.2	5004.57	4788.48	6152.24	5080.5	6263.11	6485.55
7543.97	6062.22	5729.55	6435.35	4333.6	4529.82	5851.5	6842.95	6459.49	4934.87	4707.72	4359.64	2979.4	5598.54	6127.41	10758.7	4779.14	4344.1	4865.22	5314.08	4848.52	5035.8	9112.74	4444.47	5763.49	4302.08	6009.9	4910.85	5762.97	4532.3	4576.36	5605	6483.98	5674.58	5259.5	5783.96	4851.86	6130.07	7556.71	5065.11	5442.94	6158.58	3849.86	4899.17	4864.81	4873	6387.11	5127.44	6201.97	6585.67
7494.09	6201.41	5711.93	6215.54	4679.45	4548.08	5644.87	6868.62	6421.02	4992.59	4829.57	3806.06	2483.02	5745.66	6031.61	10470	4953.39	4343.99	4759.92	3520.23	5078.96	4901.58	9016.19	4116.84	5546.32	4031.23	5733.49	4743.33	5950.18	4251.18	4221.47	5694.56	6392.77	5440.68	5220.08	5928.76	4849.28	6273.55	6832.14	4904.47	5565.93	6411.06	3873.19	4931.28	3685	4701.66	6281.08	5293.26	6362.32	6462.69
7943.4	6361.53	5521.52	6540.71	4757.88	4476.48	5651.84	6702.31	6213.06	4163.62	4762.47	5130.53	3728.17	5619.78	5946.96	11075.9	4571.86	4247.84	4741.44	5491.72	5019.96	5035.33	9199.88	4996.76	6045.23	4700.19	4852.69	4819.02	5532.91	4228.33	4704.87	5609.74	6608.87	5716.23	5058.15	5743.41	4832.89	6121.88	6369.46	5137.1	5418.35	4552.29	3252.64	4961.61	5137.59	4502.47	6340.88	5209.14	6019.16	3778.46
7936.31	6358.24	5674.4	6628.84	4593.84	4468.88	6284.15	5205.41	6433.76	4612.43	4844.51	5498.91	4845.88	5605.42	3876.6	11045.2	4424.63	4250.52	4704.39	5381.9	5100.87	5036.91	8913.8	5929.99	6426.77	4758.21	5364.8	4869.06	6032.06	4376.49	4468.06	5367.04	6219.54	5869.31	5045.41	5859.73	5057.74	6200.82	6914.5	4999.81	5371.91	4752.3	3953.17	5023.34	4765.61	4127.88	6284.52	5189.39	5871.2	4766.7
7677.94	6342.93	5799.5	6517.82	4741.64	3806.44	6015.67	6524.73	6695.11	4940.13	4088.82	5492.68	5197.69	5509.7	6505.83	10133.8	4600.67	4183.29	4934.36	5091.01	5125.68	4969.16	9250.24	6464.99	6446.94	4233.29	5485.48	4834.4	6274.03	4341.13	4633.18	5047.15	6410.18	5793.9	4368.57	4083.01	5162.16	6152.56	6536.49	4963.59	5236.78	7108.63	3948.05	5189.92	4866.36	4161.97	6271.89	5304.16	6203.02	6574.98
6644.55	6402.03	5604	6556.03	4346.22	4314.09	5902.27	6847.95	6506.72	4679.87	4463.96	5183.52	5047.95	5456.75	6092.87	7579.1	3925.71	4134.34	4867.22	4668.77	5013.92	5055.92	8306.7	6302.5	6331.58	4322.25	3714.56	4811.65	5708.75	4273.96	4950.19	2833.68	6539.15	5399.39	4537.87	5954.05	4873.65	6284.04	6060.62	4978.47	5347.78	5466.47	3685.52	4985.71	4885.29	4214.77	6210.53	5147.67	4985.95	6076.66
7798.56	6609.4	5320.74	6671.09	3954.96	4374.53	5880.15	6823.1	6727.83	4791.79	4732.94	5288.44	5167.52	5700.16	5963.74	9943.71	3829.35	4519.63	4889	4613.82	5091.73	4463.39	6090.33	6108.22	6290.05	4174.52	4519.75	4891.58	5562.89	4304.07	4863	4266.76	6502.87	5686.1	4492.77	5689.74	5259.5	6410.14	6487.85	5037.6	5529.78	5684.19	3843.39	4759.94	4408.94	3917.41	6230.46	5374.75	5949.65	7412.47
8213.92	6530.65	3652.52	6422.92	3284.63	4455.17	5724.74	6451.09	6151.89	4954.35	4821.63	5028.3	5413.78	5693.18	5299.02	9405.01	3947.18	4011.74	4189.61	3386.81	5127.91	4502.62	8538.24	6005.15	6029.89	4094.83	6784.92	4832.6	5609.07	4287.79	4833.34	5390.53	6310.37	5655.66	5031.32	5689.91	5220.08	6439.96	6596.69	4925.08	5388.2	7175.97	3791.72	4812.76	4919.21	3942.9	6323.72	5137.26	5897.05	6254.89
7388.95	6572.61	3824.76	6493.9	3791.18	4540	5572.76	7015.81	4520.56	5160.75	5025.68	4829.55	5389.47	5655.51	5567.81	11110.9	4485	3196.75	2657.67	3302.38	4799.77	4818.97	9068.22	6112.31	6170.68	4753.81	6787.01	4694.42	4992.01	4441.67	4526.89	5735.35	4234.17	5624.54	5288.69	5777.66	5058.15	6501.76	7136.75	5049.5	4964.44	4948.97	3599.33	4887.7	4563.69	4628.26	6197.3	5070.73	5992.6	6235.55
6944.72	6315.71	4353.41	6361.1	3994.03	4468.38	5541.18	6431.92	4405.39	4015.43	4973.14	5348.59	5217.81	5609.29	6024.43	10669	4138.18	4164.31	4065.71	6113.83	4989.67	4805.16	9186.86	6133.04	5609.43	4309.98	6628.87	4888.16	5655.38	4390.39	5064.31	5536.25	5858.03	5858.19	5117.4	5937.88	5045.41	6284.85	6576.27	4752.07	5512.33	5250.32	3255.37	4949.76	4550.16	4893.33	6573.3	5138.67	6048.68	6851.9
6292.95	6418.86	5138.12	6514.89	4418.63	4350.08	5621.65	7260.33	4623.37	4807.89	5016.05	5449.73	5459.14	5497.37	6093.44	10925.8	4168.19	4006.5	4808.47	5057.52	4961.39	5018.22	9320.62	5846.24	6085.04	3596.33	6349.17	5156.04	5841.85	4439.81	4960.36	5482.31	6086.63	5486.38	4985.96	5998.85	4368.57	6388.23	7213.29	4791.16	5332.72	6938.55	3525.24	4937.94	4995.18	4570.14	5493.42	5282.39	6346.23	6639.31
6641.56	4068.53	6052.14	6159.86	4390.97	4160.95	5375.44	6953.09	5883.29	4848.88	5027.58	5434.46	5273.97	4303.19	6721.21	10271.4	3816.23	4320.45	4827.49	3129.43	5148.54	4493.19	9275.33	6104.38	6027.53	4143.21	5530.15	4134.7	5673.3	4306.86	4648.71	5381.97	6368.93	5790.66	4204.74	6418.08	4537.87	6200.79	7875.53	4858.46	5161.91	6268.67	3770.84	4740.33	4643.85	4795.52	4007.78	4711.43	6015.49	6348.93
4475.96	6048.92	6104.55	6621.66	4561.16	4523.93	5673.41	6887.16	6539.72	4743	5138.67	5590.03	5001.11	5461.98	5945.51	9471.73	3966.92	4186.42	4834.29	5386.6	5006.37	4741.3	9166.11	6222.03	5988.13	4064.51	5663.12	5040.16	6259.8	4572.17	4513.6	5519.89	6318.61	5781.09	5005.87	6186.69	4492.77	5778.95	7935.16	4658.8	5160.48	3903.55	3662.79	2872.54	4710.6	4749.25	5427.5	4074.5	6304.07	6675.85
7596.98	6380.39	5663.11	6274.31	4503.25	4488.36	5661.43	6386.5	6491.2	5254.07	5147.09	5035.12	5098.95	5857.04	5850.43	10598.2	4262.91	4238.46	4752.33	3836.65	4989.42	4978.93	9510.6	5693.75	6034.25	3477.53	6016.7	4784.05	5972.55	4425.29	4240.62	5555.74	6684.81	5750.37	5225.62	6765.44	5031.32	5485.84	7110.42	5244.87	4884.34	4655.81	3605.25	3865.19	4780.77	4793.01	6312.45	5021.27	6461.86	6777.92
7612.02	6639.61	5585.93	6372.31	4694.4	4345.4	5640.46	6605.49	6253.14	5214.34	4898.47	5436.74	5215.87	5653.16	5798.82	10607.3	4212.69	4282.2	4726.13	4668.37	4186.93	4976.57	9297.3	5680.33	5518.9	4186.06	5746.51	5054.52	6107.69	4355.51	4568.13	5800.95	6757.33	5532.07	5157.86	6793.46	5288.69	6367.22	6734.5	5126.72	5049.99	4899.26	3720.36	4040.81	4600.72	4544.9	6737.33	5150.75	6196.12	4655.85
7415	6648.85	5780.27	6653.32	4884.42	4413.86	5728.38	6958.81	6001.13	5520.87	4931.68	5315.78	5243.96	5640.94	5833.56	11105	4154.78	4228.09	4748.03	6021.9	3845.31	5034.05	9318.23	5756.57	5809.55	4175.31	5816.86	4916.89	5647.05	4135.58	4608.13	5629.22	6822.35	5419.57	4920.22	6174.34	5117.4	6516.59	6933.29	5135.73	4825.79	6365.53	3561.52	5282.2	4255.39	4796.44	6529	5283.31	6135.1	6005.35
7861.19	6424.06	5941.63	6456.21	4318.55	4264.37	4624.91	7326.38	6956.83	5404.46	4796.5	5268.44	5258.4	5521.93	6146.84	10814	3947.52	4243.26	4782.18	5239.3	5116.81	5048.21	9215.53	5247.8	6269.59	4312.55	5767.32	4902.44	6326.64	4379.48	5042.98	5644.03	6751.51	5613.43	5100.06	6062.27	4985.96	6343.85	7373.12	5340.54	5140.01	5938.77	3397.62	5412.23	4822.86	4688.89	6473.43	5277.18	6671.42	6330.57
7744.3	6277.44	5792.29	6308.63	4495.44	4373.78	5841.6	6740.73	6886.93	5022.75	4966.92	4717.46	5469.07	5460.17	5682.55	10829.6	4180.13	4269.29	4810.77	5365.19	4877.92	5059.76	9196.05	6211.64	5761.8	4131.04	5987.32	4907.26	5720.87	5172.8	5063.23	5749.85	6622.62	5651.67	5159.79	6162.24	4204.74	5801.97	6940.21	5199.61	5344.69	6625.7	3606.35	5506.25	4845.03	4672.42	6145.98	5416.63	6196.03	6157.2
7703.83	6228.31	5798.02	6098	4445.61	4021.9	5734.57	6406.45	7179.43	5567.68	4924.62	5478.72	5231.86	5849.32	5809.22	10788.6	4092.54	4293.46	4744.87	5799.71	5193.31	5114.19	9579.95	4972.52	6280.24	4583.88	5856.74	4896.75	5850.86	5307.16	4884.12	5434.57	6766.68	5900.25	5173.47	6440.07	5005.87	5034.2	7270.31	5310.98	5213.74	5273.6	3593.43	5787.72	4875.59	4835.97	6246.3	5265.38	6472.88	6451.22
7906.75	6381.05	5514.74	6097.39	4480.2	4209.13	5810.43	7239.19	6276.32	5598.17	5100.48	5260.05	4225.82	5576.2	5850.05	10430.7	4137.88	4149.68	4735.29	5654.21	4961.72	4779.24	9164.68	5407.76	4090.05	3960.9	5861.27	4993.59	6804.34	5472.96	4645.53	5463.15	6656.93	5791.37	5052.29	6751.38	5225.62	4942.41	7238.76	5143.48	5351.62	5240.52	3775.49	5767.01	5039.14	4829.83	6502.19	5420.7	6567.43	6487.2
7822.61	6423.84	5988.15	6193.27	4403.61	4382.72	5633.73	7198.75	6204.61	5515.49	5198.26	5435.89	4082.5	5413.95	5957.77	10809.3	4796.73	4430.46	4774.43	5578.44	5166.95	5445.75	9184.45	3910.25	5885.58	4925.02	6033.71	5208.42	6038.8	4326.3	4164.86	5536.72	2615.52	5797.46	4970.92	6659.64	5157.86	6026.8	7220.08	5324.95	5247.96	7065.96	3110.43	5557.37	4254.3	4757.97	6791.38	5425.38	5941.29	6423.39
7734.61	6440.38	5689.86	6281.73	4501.15	4310.8	5542.11	6897.22	6371.11	5037.57	5177.92	4515.34	5385.72	5622.19	5589.72	10936.3	4410.8	4448.04	4784.04	5665.15	5086.78	5138.46	9458.84	5841.95	6202.08	3977.28	6337.16	5109.84	6117.87	3263.03	3508.25	5410.22	5141.15	5792.86	4942.07	6852.86	4920.22	6460.86	7525.78	5098.23	5490.75	5546.41	2401.38	5515.81	3661.2	4845.91	6831.84	5131.08	6403.05	6273.42
7870.75	6622.02	6005.04	6175.53	4327.16	4509.61	5679.61	5892.84	6051.03	4843.14	5091.98	4972.43	5306.53	5568.74	4673.14	11087.3	4320.12	4354.72	4803.22	5914.75	5177.71	4947.53	9408.45	5820.3	6138.33	4300.15	6365.12	4922.16	6590.47	4297.31	4840.31	5836.97	6663.73	5555.59	4941.52	6889.28	5100.06	6310.72	8710.1	5110.89	5248.41	5978.82	2114.6	2108.63	3620.26	4869.55	6628.56	5203.9	6140.26	6407.97
7594.52	6292.32	6117.73	6337.47	4439.14	4303.63	5708.92	6971.28	6327.8	5260.64	5095.45	5196.68	5041.3	5481.45	6214.35	10567.7	4418.16	4206.49	4602.08	5642.39	5071.3	5036.09	9189.08	6078.95	6420.8	4593.13	6044.71	5052.46	6044.09	4433.73	5019.58	5742.18	6536.31	6131.48	4749.79	6743.35	5159.79	6242.58	7092.92	5063.07	4813.27	5071.21	3196.39	2685.59	2810.83	4553.48	6199.99	5395.45	6069	2950.93
7440.3	6074.44	6049.5	6480.59	4192.73	4532.39	5801.27	3452.63	6474.53	5452.35	5021.79	5219.79	5094.3	5407.84	5730.82	10366.5	4379.98	4292.1	4615.19	6072.58	5135.73	5254.25	9075.92	6133.84	6118.61	4159.41	6553.32	5055.94	6073.41	4719.29	4905.37	5558.22	6661.37	5808.13	4748.37	6367.6	5173.47	6427.44	7949.57	4864.77	5247.83	6254.14	3507.91	3649.38	3254.96	3725.22	6325.86	5146.6	5051.85	5207.39
7595.28	6502.98	6141.8	6278.91	4163.93	4131.4	5693.09	6489.23	7343.4	4931.06	5073.36	5398.47	5202.03	5517.07	6014.89	6628.44	4437.91	4138.35	4613.41	5862.18	5081.64	5655.57	9313.6	4965.8	6347.78	4236.87	6081.24	5060.66	6305.22	4512.73	4425.26	5376.03	6516.76	5809.67	4786.2	5506.07	5052.29	6444.65	8168.98	4471.3	5355.53	7337.43	3663.35	4457.87	5029.46	4091.82	6715.77	5183.18	4751	5289.83
7807.66	6277.89	6479.67	6322.84	4209.23	4501.77	5765.96	6892.62	6223.87	4875.15	5127.82	5091.66	5234.77	5710.06	5937.14	10275	4183.18	3835.36	4643.5	5188.09	5071.6	5326.41	9420.72	6234.8	6275.58	4292.72	6457.38	4978.99	6476.13	4408.24	4832.48	3357.1	6439.81	5715.92	4760.64	6411.57	4970.92	6231.77	7501.46	4590.74	5340.14	5280.07	3676.4	4716.64	5046.77	4069.85	6727.61	5341.29	6123.88	6124.29
8054.89	6331.11	5972.72	6368.64	4082.14	4447.8	5632.54	7219.05	6429.68	4856.13	5056.56	5295.72	5500.22	5525.43	5771.58	10668.7	4413.67	3874.92	4657.14	5782.84	5054.66	5161.57	9628.94	5646.67	6192.53	4462.61	6385.04	4898.71	6444.63	4264.76	4758.08	4740.55	6603.92	5737.7	4935.33	6650.54	4942.07	6309.4	4041.98	5337.09	5327.83	5486.25	3759.42	4733.08	4693.6	3951.84	6624.72	5208.38	6621.28	6309.56
7763.4	6431.29	5978.4	6342.4	4218.35	4574.45	5646.77	6916.16	6320.79	5227.65	4951.73	5251.44	5303.94	5573.97	5891.65	10828.9	4273.29	3909.61	4528.15	5952.7	5044.95	5007.66	9873.33	5652.46	6033.69	4565.58	6415.48	5265.82	6324.58	4553.02	4505.44	3730.15	6386.16	5428.77	4976.54	6507.94	4941.52	6234.42	5255.21	5628	5145.95	6549.43	3799.2	4771.61	4598.58	3810.53	6244.05	5217.91	5979.27	6141.4
7423.11	6244.33	5941.57	6293.61	4552.9	4023.13	6076.42	6792.04	6032.24	5068.96	5041.38	5188.21	5151.17	5536.41	5734.82	10893	4693.84	3576.13	4653.8	5909.07	5256.73	5185.95	9185.6	6321.22	6438.45	4881.79	5954.76	5067.77	6297.49	4196.15	3953.06	3685.69	6505.78	5499.05	4892.09	6614.48	4749.79	6424.2	6972.94	5232.5	5435.45	7320.73	3918.01	4257.98	4772.57	4154.34	6445.41	5468.19	6386.59	6378.06
7319.14	6493.69	6342.83	6175.21	4089.16	4610.28	4986.86	6549.6	6594.77	5251.72	4865.85	5446.99	4933	5348.46	5742.56	11093.3	4511.88	3765.64	4665.32	5954.82	5377.61	5139.06	9248.84	5763.02	6129.68	4315.78	6520.46	5201.92	6278.16	4157.09	4716.12	6109.96	6028.18	5676.58	5046.41	6440.41	4748.37	6327.44	6943.73	5808.94	5368.8	6928.73	3832.12	4895.78	5088.24	3845.35	5413.06	5389.49	6362.8	6111.57
7600.41	6320.58	6518.8	5826.55	4188.53	4420.33	3447.53	5172.47	6053.83	5280.09	4173.29	4993.81	5090.26	5658.62	5920.88	10817.9	4698.02	4156.36	4706.1	5439.69	5112.55	5041.29	6501.51	6009.78	6265.62	4603.51	5926.99	5226.92	6395.07	4264.28	5000.51	6073.58	2843.95	5911.48	4985.32	5284.26	4786.2	6352.79	7429.42	5682.4	5097	5542.15	3903.98	4935.26	5365.73	4247.35	5721.91	5308.65	6259.09	6195.86
7768.46	6255.55	5749.93	6271.5	4376.56	4382.2	6269.59	6062.3	4638.21	5464.89	4809.18	5213.09	5316.63	5601.89	5592.03	9098.38	4384.29	4360.33	4809.65	5583.98	4916.87	4997.39	9551.17	5937.19	6065.97	4526.68	5262.44	5072.11	6100.86	4614.02	4887.92	5871.41	3633.57	5706.57	4834.07	6928.97	4760.64	5766.81	7537.21	5718.66	5236.02	5558.37	3907.58	4977.89	5482.15	4911.04	6536.94	5262.58	6207.14	6487.29
7710.72	6021.83	5943.3	6015.2	4083.24	4223.27	5743.33	4704.62	3742.95	5269.4	4536.07	5431.81	5035.52	5459.36	6019.37	8083.31	4340.53	4347.75	4833.12	4633.39	5079.19	5335.86	7585.29	6443.15	6160.34	4320.94	5323.21	5165.96	6738.69	4595.15	4936.52	5293.57	4815.02	5615	4908.82	6277.31	4935.33	6392.11	7047.12	4445.93	5513.32	5654.3	3778.17	4764.88	4894.36	4786.33	6616.27	5499.24	6139.32	6578.7
7358.06	5905.4	5821.45	5808.33	4169.98	4515.9	5764.13	6168.68	5283.17	4976.91	4588.67	5320.63	5170.23	5544.11	5887.32	7742.58	4344.01	4193.64	4905.54	4478.02	4995.97	5003.99	9148.88	5781.97	6264.2	4402.41	6043.96	5002.78	6179.16	4488.44	4807.11	4805	4579.44	5722.32	5014.99	6178.9	4976.54	6461.74	7119.29	5483.08	5441.93	7160.11	3829.14	4949.05	4712.78	4688.96	6612.48	4943.72	6933.25	6343.87
7186.81	5842.06	5945.49	6266.09	3862.5	4389.51	5844.92	6354.97	5421.64	4192.75	4730.29	5211.48	5668.6	5498.33	5442.84	8950.03	4340.4	4340.19	4595.46	4360.21	4905.1	5437.6	9183.46	6159	6500.92	4416.05	7350.3	5000.98	6153.23	4367.48	5076.86	4179.28	4244.78	5519.68	5201.32	6338.57	4892.09	6487.05	7480.17	4886.65	5125.54	6571.19	3908.21	2807.71	4856.44	4790.38	6843.64	5301.39	6304.23	6252.48
7410.29	6124.8	5826.79	6452.54	4021.29	4465.26	5462.83	7067.01	5565.53	4059.14	5042.75	4862.65	5301.81	5722.3	5722.52	9201.38	4607.99	4402.35	4639.5	5342.66	5064.13	5034.82	9504.66	6578.81	6231.79	4418.31	7124.05	5049.93	6110.97	4634.68	4884.6	3260.28	6342.04	5724.33	5033.17	6163.56	5046.41	6424.08	6618.74	3546.12	5176.01	5716.13	4070.16	4382.2	4851.17	4820.18	6733.59	5148.73	6127.42	6554.31
7459.8	6069.69	5891.43	6167.24	4123.63	4587.16	5874.04	6347.64	5546.52	4018.79	5171.6	4439.72	5524.7	5559.76	5687	8483.07	4320.53	4266.04	4576.16	4685.42	5017.8	4971.75	8876.74	6993.57	6362.45	4696.51	6424.48	5194.47	6871.88	4897.59	5035.5	4044.6	6316.47	5813.72	5361.13	6086.84	4985.32	6284.52	7637.15	3893.36	5212.49	5627.98	4129.77	3009.19	4839.18	4798.91	6692.06	4289.42	6128.03	6633.15
6938.24	5830.25	5548.69	6129.14	4359.44	4320.44	5702.56	6791.74	5514.96	4155.61	5131.56	5102.96	5565.16	5700.17	5642.94	10044.1	4266.14	4139.7	4646.62	6102.86	5000.27	5171.04	9578.95	6037.11	6352.7	4430.5	6442.52	5245.2	7141.91	4836.22	4854.71	5074.61	6410.16	5648.4	4978.58	6782.36	4834.07	6149.42	7141.47	5198.99	5582.27	5754.41	3896.11	3221.87	4418.02	4911.03	6862.28	4533.99	6172.26	6756.53
6652.98	5379	5603.6	6737.27	4211.58	3084.81	5560.86	6887.17	4923.7	4241.33	5206.96	5067.61	5378.32	4884.43	5658.48	10548.7	4432.54	4391.11	4848.68	6245.15	5057.07	5318.83	9905.92	6073.55	6460.9	4830.53	6411.22	4852.86	6864.99	4776.35	4886.55	5313.14	6487.57	5784.79	5058.55	6253.41	4908.82	6180.07	7067.54	5438.79	5242.27	5422.62	3942.39	4695.93	4867.45	4821.37	5900.43	4884.31	7027.95	6786.77
7170.81	5699.27	5720.23	6325.77	4109.41	4174.66	5718.95	6719.81	5025.76	4050.1	5050.97	5152.58	5349.41	4610.42	5654.49	10175	4673.29	4347.83	4794.91	4320.51	5157.88	5722.75	9392.43	6181.75	6193.22	4749.31	6561.85	5189.74	6446.83	4913.58	4660.3	5700.19	6451.55	5774.67	4041.78	6419.4	5014.99	6296.36	7471.92	5349.62	5287.47	6027.22	3916.38	5318.46	5296	4780.72	6444.5	4169.16	6950.12	6391.75
7337.81	5694.76	5602.44	6266.01	4037.2	4362.15	6071.24	7379.24	5169.27	4345.74	5212.16	5062.46	5279.72	4860.1	5844	10943.4	4124.81	4234.91	4824.3	5511.84	4619.76	5351.28	9360.66	6075.67	6079.56	4520.23	6358.35	5233.31	6716.17	4978.52	5012.92	5501.7	6643.73	5796.02	3376.31	6074.05	5201.32	6352.17	7576.83	5592.43	4771.97	6715.22	3853.68	5496.08	5053.35	4783.25	6769.48	2996.38	6930.18	6481.59
7586.64	6115.12	5218	6380.81	4125.17	4374.8	5759.42	7132	5430.58	4337.08	5024.89	4764.14	5053.93	4104.15	5720.75	10508.7	4383.15	4425.35	4632.9	5208.07	5030.81	5167.46	9583.7	6208.83	6334.17	4010.34	6282.39	6077.88	6831.82	5025.27	5106.5	5598.87	6455.06	6097.39	4291.14	7015.03	5033.17	6353.98	6385.03	5874.18	5101.49	6365.39	3878.12	5666.17	4754.31	4682.47	6588.58	4038.19	6456.42	5279.46
7707.2	6025.19	5283.25	6808.11	4337.87	4258.8	6108.28	7315.96	5320.16	4390.76	5086.9	5386.9	5419.86	4264.74	5492.83	10572.9	4393.95	4182.48	4730.82	5652.35	5146.38	4955.53	9422.17	5816.3	6394.28	4452.26	5688.17	5228.95	6848.75	4869.49	4775.72	5343.09	6566.18	6019.21	4346.59	6297.9	5361.13	6245.52	7220.52	5817.46	5396.75	7062.81	4131.41	5831.37	5039.6	4582.17	6425.64	5044.68	6761.83	5868.41
7765.06	5775.39	5512.66	6636.07	4392.18	4193.06	5822.03	6968.68	5225.52	4200.76	4872.65	5453.61	5370.63	4467.12	5712.11	10365.6	4224.54	4272.61	4797.52	4198.82	4551.68	5054.73	9023.8	6548.16	6568.84	4253.93	6274.12	5348.8	5840.26	4658.35	5116.44	5544.44	6577.06	6108.89	4583.14	6253.79	4978.58	6388.32	6624.88	5938.82	5402.41	7595.71	3830.12	5708.29	4991.69	4576	6298	5127.51	6253.75	5526.86
7413.16	6069.88	5406.37	6643.72	4227.1	4501	5886.01	7417.65	4904.77	4318.6	4957.63	5522.22	5079.68	5014.06	5469.83	9850	4672.01	4334.4	4600.2	5587.74	5000.7	5032.71	9423.41	5567.49	6509.76	4222.84	6633.41	5530.3	5051.65	4680.53	4810.19	5627.61	6768.85	5889.16	4631.24	6635.19	5058.55	6305.51	6646.58	5855.53	5706.77	6717.64	3939.2	5609.32	5208.9	4731.4	5993.45	4998.12	6548.23	5605.59
7368.77	5864.52	5469.36	6826.59	4151.17	4454.42	4868.89	7107.46	5033.7	4756.37	5158.51	5357.16	5130.06	4967.35	5440.54	9646.05	4461.9	4188.36	4591.3	5328.9	5240.69	5257.5	9345.94	6336.71	6445.28	4608.21	6668.96	5324.2	4593.32	4817.35	4786.75	5351.13	6708.49	5936.14	4827.47	6572.38	4041.78	6084.61	7139.62	5900.9	5516.67	5987.61	3994.45	5672.08	4685.22	4782.72	6134.08	4960.87	6242.15	5819.55
7578.63	4334.13	5656.6	6729.33	3946.12	4438.81	5814.2	7126.16	5667.81	4523.13	5156.29	5349.27	5328.03	5406.97	5677.68	11010.7	4129.62	4228.5	4533.7	4372.71	5238.82	5771.59	8789.97	5573.83	6292.99	4824.09	6672.64	5212.37	3980.88	4908.81	5090.44	5386.33	6644.97	5961.19	4702.16	6379.03	3376.31	6218.7	5545.18	5740.55	5667.99	5995.25	4084.94	5225.75	5091.59	4829.91	6146.68	5095.01	6296.4	6148.56
7616.1	5923.47	5741.39	6387.2	4119.82	4465.83	5854.18	7108.89	4977.09	4344.97	4957.14	4498.45	5271.38	5773.88	5650.35	10767.9	4564.67	4264.13	4614.89	5251.67	5349.79	5900.9	9250.45	5935.92	6468.83	4232.75	6987.69	5335.8	5122.14	4684.44	4967.51	5419	6588.68	5954.29	4655.39	6290.84	4291.14	5541.19	5897.81	5709.29	5086.35	5623.79	4005.17	3146.45	4824.77	4534.31	6130.8	5145.67	6513.97	6078.99
7849.57	5701.29	5919.02	6684.52	3965.63	4399.03	6172.84	6891.79	5276.36	4274.05	5171.29	4452.09	5452.63	5712.21	6094.62	10792.2	3879.8	4177.37	4649.78	4880.54	5209.87	5914.1	9053.27	6104.63	6410.38	4428.13	5289.2	5206.66	5711.05	4881.14	5115.56	5386.71	6468.58	6412.49	4857.78	5966.33	4346.59	6095.92	5744.63	6102.18	5221.12	5679.57	4054.28	5153.93	5628.34	4484.47	6361.26	5124	6375.97	6328.82
7544.52	5910.74	6474.52	6517.37	3965.76	4593.12	6009.55	7045.52	5230.58	4360.76	4909.93	5069.09	5113.39	5713.11	5601.64	9809.49	4417.86	4289.4	4516.54	5495.77	5234.17	5393.15	8833.2	4923.97	5571.66	4253.14	7273.62	5432.65	6027.72	4947.46	5205.34	5637.56	6467.53	6304.39	4493.18	6267.92	4583.14	6403.44	6118.87	5914.68	4561.42	5529.53	4016.57	5312.08	5445.94	4598.9	5584.59	5288.98	6977.98	6042.57
7488.18	5848.91	6121.18	6839.99	4007.67	4483.71	6089.61	6888.77	5071.16	4805.92	3980.41	5289.53	3438.79	5618.62	5938.35	9143.8	4558.99	4318.89	4627.34	5535.35	5344.9	5024.38	9146.68	4644.43	5180.7	4201.5	6638.75	5300.01	5667.31	4985.46	4809.11	5402.95	6564.97	6335.75	4458.33	6152.86	4631.24	6335.81	7003.26	6207.62	4384.01	7195.03	3910.06	5268.53	5247.62	4764.57	6578.11	5207.38	6626.92	6341.63
7590.38	6018.59	5980.03	6808.58	3974.78	4351.1	5929.86	7299.63	5107.38	4900.13	4524.12	5278.28	2831.79	5535.61	5675.08	9479.96	4694.53	4022.04	4555.87	5889.5	5102.92	4583.66	9500.69	6451.64	6275.22	4150.16	6557.78	5325.2	4765.72	4807.44	4902.26	5424.87	6548.05	6228.27	4847.07	6851.58	4827.47	6285.89	6785.79	6148.4	4417.59	6738.36	3963.39	5093.11	4826.65	4829.52	6779.43	5450.09	6736.26	6506.04
7452.99	6019.42	5794.06	6624.32	3789.91	4188.67	5893.27	7182.11	5072.15	4584.67	4723.96	5273.29	4489.89	5744.7	5784.83	8583.19	4415.25	4147.37	4482.25	4157.14	5234.93	4941.47	9015.34	5946.45	6116.68	4456.44	6648.81	5592.13	6280.34	4525.77	4677.81	5324.5	6604.72	6142.16	4716.57	6750.27	4702.16	6472.51	7719.91	5899.76	4957.73	4832.77	3793.22	5233.51	4181.53	4624.3	6815.36	4951.03	6991.22	6666.92
7333.15	5970.12	5723.06	6559.69	3582.02	4311.94	5933.83	7043.58	4862.07	4300.6	4990.46	5408.68	5665.3	5588.76	5733.64	8963.64	4231	4338.21	4599.87	4716.08	5145.87	4829.9	8858.21	6395.64	6383.53	4614.63	6704.66	5256.09	6172.99	3891.16	4535.46	5495.08	6711.2	6163.91	4806.53	6180.53	4655.39	6344.92	7457.03	5776.64	5377.52	4813.62	3005.5	5034.92	4706.79	4694.54	6571.74	4878.5	6996.66	6408.6
7271.84	6041.93	5806.93	6567.84	4105.11	4325.75	5923.82	5281.04	5805.19	4030.47	4944.18	4923.73	5459.69	5486.1	5586.62	9775.25	3993.39	4176.03	4084.56	5600.62	5282.78	4859.41	9485.65	6216.77	6120.21	4205.82	6903.03	5358.7	5611.55	3900.02	4581.66	5253.57	6423.72	6259.44	4675.87	5833.02	4857.78	6592	7499.51	6052.3	5505.84	5225.13	2289.92	5632.61	5137.31	4681.33	6002.72	4998.39	7269.2	6218.51
6634.38	5957.43	5964.91	6174.71	4030.18	4579.92	6021.17	3640.77	6175.22	4785.78	4928.56	4877.48	5686.49	5582.55	5702.77	10168	4259.78	4238.9	2684.17	5966.43	5361.69	4969.7	9849.01	6457.39	6189.27	3300.11	7223.99	5345.52	5715.97	4056.97	3310.55	5708.72	6632.51	6320.12	4809.3	6480.26	4493.18	6323.75	7069.68	5843.84	5397.29	6326.82	2874.29	5447.99	4667.47	4531.43	5828.27	5216.47	4128.91	4537.6
7180.72	6032.19	5932.13	6746.86	4007.06	4515.76	6273.81	6772.9	6128.04	4836.31	4990.07	5383.93	5418.28	5579.98	6256.18	9665.04	4409.48	4198.49	4149.17	5777.43	5250.3	5045.31	9679.71	7035.37	6226.06	4105.98	7302.82	5091.72	6029.09	4131.34	2772.04	5601.96	6246.43	6465.4	4789.94	6523.94	4458.33	6417.11	6262.22	6019.01	5414.8	6058.74	3261.84	5048.92	5332.79	4022.03	6765.81	5208.14	5007.09	5823.93
7249.43	6043.09	5581.23	6638.46	4219.9	3944.69	5961.23	5801.2	6167.67	4754.31	5142.19	5158.66	5534.94	5879.08	6506.3	9161.97	4410.33	4191.27	4709.47	5619.52	5169.15	4873.75	9233.87	5906.38	6154.23	4254.99	7763.68	5335.6	5954.48	3600.56	5448.97	5659.34	5883.31	6449.59	4826.62	6364.2	4847.07	6344.69	6517.42	6092.2	4988.96	5227.1	3340.98	5301.2	4777.69	4029.33	6915	5648.62	5480.61	6022.73
6569	6011.96	6639.99	6599.32	4237.13	3992.55	5996.47	6101.03	6259.1	4937.24	5061.06	5392.87	5543.24	5698.9	4169.22	9574.39	4184.89	4320.47	4769.28	5725.24	5335.74	4553.43	9322.57	5964.02	6158.37	4881.3	7578.07	5099.99	5341.74	4200.63	4803.83	3768.28	6379.11	6238.85	4856.2	5845.8	4716.57	6366.49	6822.13	5982.46	5454.24	5816.18	3595.36	5408.48	4750.3	4070.57	6797.84	5097.97	5798.81	4977.83
6387.33	5696.71	6443.36	6679.13	4214.94	4414.56	6106.5	6008.9	6406.72	5142.67	5091.22	5162.51	5743.61	5620.81	6121.37	9318.34	4137.27	4288.57	4693.43	5941.1	5412.83	3424.49	9632.19	5577.65	6262.38	4454.46	7680.43	5021.22	5958.39	4308.42	4893.37	4797.62	6423.15	5645.43	4863.89	5376.35	4806.53	6419.48	7686.36	5757.46	5380.75	7179	3345.87	5197.18	4945.06	4195.04	6616.16	5083.11	6864.17	6362.78
5371.54	6085.73	5891.94	6502.34	4163.65	4245.62	6072.8	6054.97	6469.54	4897.27	4992.71	5117.96	5846.82	5817.88	6069.02	9367.25	3960.51	4296.58	4701.79	4629.73	5284.17	4005.73	9644.11	5442.47	6255.09	4387.07	7357.25	5456.66	6353.84	4546.24	5054.98	4895.98	6740.02	5762.87	4881.08	7088.25	4675.87	6397.62	7523.64	6188.88	5696.51	6683.55	3438.3	5242.86	4635.52	4205.03	6626.63	5096.83	6932.62	6371.92
8042.14	5984.85	5393.98	6849.43	4353.29	4163.45	5931.96	6386.75	6303.79	5143.13	5033.94	4994.97	5796.72	5679.45	5838.43	9023.99	4197.42	3973.65	4584.91	4786.15	5150.16	4806.32	9728.41	6458.04	6036.53	4509.7	7370.99	5236.4	6140.7	4607.28	4897.5	5062.11	6628.56	6156.52	4726.31	6678.98	4809.3	6311.93	8384.01	6100.38	5578.24	5709.32	2925.16	5163.94	5039.19	4169.92	6828.14	3818.77	5961.86	6875.52
8397.88	4818.85	5557.1	6755.55	4223.15	4304.33	6109.91	6316.15	6441.36	5003.94	5011.64	5062.32	5434.64	5704.52	6067.63	9563.68	4320.11	3131.82	4618.96	6104.02	5316.7	4877.12	9514.45	6027.43	6063.53	4368.88	6689.88	5252.31	6490.51	4549.88	4509.44	4867.9	6686.97	6221.71	3739.74	6555.37	4789.94	6201.45	7516.87	6217.81	5568.72	4879.25	2525.15	5502.77	4826.6	4274.11	7004.74	4273.58	5096.42	6442.95
7854.57	5975.37	6071.62	6856.14	4264.54	4419.4	5299.29	6203.3	6419.16	4931.15	4906.26	5246.33	5400.29	5532.24	6195.71	9343.18	4054.15	3674.15	4499.02	5685.76	5387.61	4745.92	9558.85	6377.44	6161.27	4315.83	6870.63	5131.5	6732.55	4679.26	5094.19	5073.7	6589.79	6329.04	4266.16	6376.22	4826.62	6316.68	7022.79	6490.73	5330.07	4838.93	3286.66	5387.71	5555.11	4374.11	6699.27	4662.48	7282.78	6682.09
7838.16	5974.4	5832.87	6786.77	4334.77	4409.99	5730.18	6300.9	6464.7	4539.46	4806.36	4919.72	5239.1	5142.3	6422.84	9872.8	3992.81	4202.86	4711.79	6191.44	4940.97	4722.47	9824.14	5607.28	6106.29	4719.56	7014.3	5475.13	5875.14	4803.16	3976.92	4530.76	4045.2	6129.11	4802.35	6800.13	4856.2	6246.32	7509.63	6175.07	5218.06	4519.87	4058.73	5144.07	5226.42	4287.73	6523.14	4752.77	7267.29	6946.73
8025.56	6261.53	5962.48	6730.64	4409.63	4360.37	6139.11	6592.96	6350.38	4645.58	5014.75	5104.57	4929.67	3781.42	6038.9	8619.82	4487.49	4262.3	4689.68	6013.34	4491.93	4658.54	9288.19	6150.53	6040.94	4351.44	6983.82	5375.58	5561.34	4566.86	5003.52	2929.71	2970.42	5490.3	4881	6664.33	4863.89	6310.12	7391.66	5955.21	5126.01	6214.88	3974.58	5259.49	5639.54	4170.85	6675.17	5135.74	6833.79	6839.87
7800.09	6331.67	5836.89	6952.83	4554.44	4176.83	5911.51	6233.99	5306.97	4580.02	5174.71	5234.37	5417.92	4350.97	6157.38	4837.15	4594.95	4417.57	4736.47	5778.81	4230.03	4920.73	9607.31	5962.46	6373.23	4512.43	7443.66	5120.23	5655	4439.57	4831.71	3950.8	5429.9	6222.41	4954.64	7059.68	4881.08	5136.77	7753.65	6077.17	4969.63	6103.88	4024.5	5178.36	5058.39	4451.81	6786.42	5304.25	7703.56	6747.23
7727.81	6359.12	5982.11	6913.47	4423.86	4601.45	5788.47	6817.14	5395.46	4426.01	4296.86	5183.95	5268.8	4676.86	6140.71	10067	4506.7	4412.79	4595.42	5789.04	5151.83	4630.7	9280.73	4758.41	6148.94	4462.88	7130.28	5175.89	4947.18	4224.79	5476.86	4769.38	6247.98	6287.72	5009.61	6701.65	4726.31	6227.66	8219.95	4303.39	5295.87	6245.83	4091.45	5358.6	5453.08	4915.83	6548.96	5036.47	7459.96	6463.92
7619.26	6354.67	5520.57	6623.87	4422.19	4490.3	6233.84	6517.34	5876.94	4465.65	4908.48	5319.77	5015.37	5748.89	6220.12	9821.15	4166.22	4438.7	4761.11	5221.5	5222.5	5053.26	9567.09	5502.34	6153.5	4816.33	7013.38	5245.26	5691.77	4421.72	4686.92	5432.24	4172.62	5781.58	4748.75	6830.18	3739.74	6197.12	5388.59	3778.72	5271.79	5456.82	3991.78	5034.2	4942.35	4973.79	6668.46	5061.6	8487.28	6519.42
8051.36	6322.56	5888.76	6790.44	4389.34	4368.12	6300.75	6650.38	6040.95	4823.97	4933.8	5216.3	5374.48	5572.49	6001.19	9589.02	4194.28	4300.41	4725.63	5114.48	5277.18	4997.08	9658.27	6329.32	5749.83	4390.76	6386.2	5380.37	5550.58	4486.33	4743.03	5892.06	5254.39	5925.53	4965.85	6858.11	4266.16	5532.55	5191.3	4319.44	4907.65	5366.96	3994.51	4007.92	4864.03	5028.09	6689.07	5068.83	6901.21	5966.93
8141.83	6243.87	5898.58	6505.96	4330.78	4431.65	6132.37	6662.14	6608.09	4921.64	5040.19	3108.16	5551.93	5550.12	5781.49	9473.67	4870.02	4386.1	4904.31	6129.87	5398.8	4802.74	9792.72	5860.46	5888.27	4695.05	5844.03	5196.23	5732.59	4496.42	4263.44	5404.22	6638.38	6389.97	5043.92	6840.57	4802.35	4807.39	7215	4258.1	5146.11	5292.83	3963.4	3921.41	5083.94	4722.15	6512.88	4922.45	7734.15	6045.16
7438	5985.46	5751.13	6763.77	4266.96	4379.07	6226.43	6967.38	6606.73	5000.37	5012.95	3789.92	5603.6	5532.12	6196.99	9385.8	4356.89	4364.64	4697.26	6142.92	5374.98	5147.02	10005	5062.45	5549.3	4617.71	6802.27	5252.95	5765.16	4605.07	4723.84	5933.82	6553.8	6481.64	5114.39	7876.71	4881	5989.34	6124.46	4197.72	5219.96	4654.35	4133.75	5104.8	5490.96	4860.99	6521.19	4985.03	7127.95	6191.05
7907	6252.05	5296.71	6848.49	4337.86	4364.04	6301.23	6991.44	6830.06	5412.59	4231.46	5151.33	5622.99	5542.91	6541.87	9555.51	4048.41	4289.75	4666.77	5719.54	5329.34	5328.03	9659.92	3550.18	6143	3952.7	5889	5366.37	5607.86	4215.3	5045.7	5767.91	6751.38	6404.24	4985.5	7319.62	4954.64	6119.6	7324.4	5881.86	5254.52	5130.51	4093.51	4494.39	5302.59	4697.41	7044.63	4949.03	7407.15	6150.73
7442.49	6342.35	5827.03	7149.28	4092.46	4344.4	6215.36	7041.91	6308.62	5148.48	4543.02	5254.71	4293.67	5458.09	6393.15	9279.87	4307.86	4435.83	4736.43	6299.68	5091.81	5370.89	9397.89	5796.59	3758.82	4362.65	6543.92	5267.33	5813.74	4162.51	4619.72	5663.85	6930.48	6123.41	5184.44	7112.85	5009.61	6195.38	8008.75	5735.99	5065.06	6451.81	3906.64	5399.77	4982.31	4909.89	7102.97	4916.82	7148.57	5715.54
7731.36	6154.16	5912.09	6978.62	4183.8	4166.88	6355.93	6849	6219.1	4657.9	5202.79	5165.32	3128.07	5530.45	5957.61	9716.77	4525.34	4259.1	4677.14	5762.28	5279.66	5047.98	7134.46	4587.89	5168	4354.85	7665.57	5042.07	5938.57	4304.49	4526.98	5721.59	6902.13	6462.69	4835.71	7241.13	4748.75	6188.91	7703.77	5629.29	5152.59	5892.28	3907.93	5333.39	2697.97	4838.99	7169.31	4935.21	7091.46	6142.27
8090.73	6007.16	5459.39	6962.24	4226.53	4393.47	6204.52	6624.35	5995.2	4959.57	5112.02	4728.24	4912.79	5623.89	6050.19	9196.74	4576.88	4501.63	4679.16	5618.7	5257.08	5165.11	7384.11	6517.65	5912.55	4462.38	6611.3	5011.46	6529.96	4112.71	4837.62	5761.77	6898.27	6426.14	4985.52	6843.57	4965.85	6077.39	7506.69	6054.9	5317.05	4890.97	3995.15	5356.43	4671.77	5027.59	6803.54	5143.35	7562.37	6037.37
7754.54	6083.32	5748.08	6997.07	4284.67	4570.86	6394.39	6465.55	6143.87	5086.86	5250.33	5372.12	4963.28	5534.88	6210.66	8598.96	4434.08	4176.95	4861.71	5872.61	5371.88	5009.05	8730.64	5778.78	5600.07	4358.32	6854.25	5058.11	6666.42	4442.05	4672.25	5519.37	6770.6	6100.27	4756.18	7208.83	5043.92	6206.66	7904.53	6556.07	5404.37	6458.91	4025.42	5634.66	5327.83	5000.81	6813.95	5113.89	6812.94	6079.47
7780.74	6153.52	5788.85	6819.45	4255.07	4625.7	6286.92	6844.8	6357.11	5023.8	5196.1	4751.83	4932.72	5093.01	5854.31	8567.29	4221.06	4300.96	4804.24	6015.65	5342.02	5065.31	9047.17	5754.3	5381.51	4601.29	6522.74	5009.34	6728.5	4860.5	4740.93	5455.69	4470.77	6189.47	4850.14	6596.78	5114.39	6149.51	7709.12	6165.18	5388.24	6151.72	3183.08	5584.67	4435.29	4839.19	6702.42	5219.18	7383.24	6157.54
7788.22	6110.31	5841.06	6999.38	4259.05	4476.47	5974.5	7020.82	6269.5	5525.35	5109.99	5022.23	5107.87	5513.75	5769.55	9751	4159.48	4349.09	4638.89	5701.61	5311.97	4811.6	10179.5	5612.47	4291.74	4404.55	5389.8	5182.8	6736.82	5027.25	4943.35	5159.45	4640.67	6051.96	4943.64	7156.73	4985.5	6426.84	7574.35	6084.39	4999.29	5652.43	3711.45	5367.02	5140.38	4961.55	6875.24	5052.4	7102.28	6260.62
8160.73	6036.27	5610.49	6942.65	4434.29	4349.82	6280.66	5959.92	6818.15	5199.99	5342.14	4878.76	4781.57	5593.01	5763.85	9811.79	3923.24	3666.69	4022.11	5893.95	5347.08	5192.5	9951.14	5714.28	6138.9	4753.77	6541.75	5111.84	6211.8	4535.93	4855.05	5538.33	6805.72	6112.01	4924.74	6957.42	5184.44	6261.92	7613.95	6050.32	5325.47	4821.52	3358.25	5570.22	5212.39	4879.82	6950.81	5055.57	7011.16	3717.24
8000.57	6101.01	5968.82	6986.08	4248.53	4501.2	6116.21	2359.65	6572.68	4887.71	5178.64	5508.31	5087.82	5587.82	6273.91	8348.57	4446.64	4412.9	4758.53	4929.8	5250.81	5176.23	9650.83	5568.46	6057.54	3970.63	6909.8	4716.27	6190.87	2466.34	4799.15	6190.6	6125.31	6052.17	5035.99	6933.26	4835.71	6122.39	7389.23	6215.35	5258.92	5268.44	2929.19	5463.49	4840.81	4112.83	6624.14	4970.59	6554.86	5296.23
7935.34	6018.95	5751.7	7198.21	4542.47	4293.8	6629.77	949.09	6665.92	5620.63	5197.85	5066.86	2031.2	5387.94	5953.56	9097.77	4138.44	4212.87	4871.66	5706.2	5248.97	4762.78	9896.1	5612.55	6076.4	4502.05	7087.75	5308.14	6812.61	4305.52	4992.4	5282.89	6096.1	5976.32	4835.85	6960.44	4985.52	6147.49	6717.61	5924.74	5110.1	6129.07	3478.63	5444.99	5105.83	3909.5	6885	4874.28	5167.53	6141.17
7169.75	5929.57	5722.86	6769.79	4821.02	4386.21	6259.79	1107.81	5781.19	5547.79	5033.95	5222.72	4830.1	5580.86	6034.45	9181.89	4102.34	4248.02	4943.15	6248.57	5326.73	4740.59	9777.44	5979.12	6176.84	4249.03	8014.43	5340.25	6672.97	4071.05	5076.14	3520.77	6475.38	6059.55	4814.4	6542.02	4756.18	2062.1	7469.31	6330.66	5161.09	5382.52	3190.68	5382.67	5063.24	4047.5	6962.8	5007.85	6464.32	6440.86
7543.47	5257.91	5764.07	7270.79	4412.02	4171.6	6264.55	2919.54	6297.4	5500.15	5109.08	5254.88	5209.07	5555.22	6529.16	8836.16	4088.96	4175.75	4885.59	5788.21	5338.45	5249.76	9403.41	5985.42	5961.94	4912.68	5314.92	4998.71	6395.94	4152.62	4865.69	2574.72	6402.36	6048.79	4808.99	7148.98	4850.14	5190.31	7167.6	6494.37	5121.04	4473.29	3268.68	5464.56	4965.3	3877.04	7035.64	5257.94	6708.55	6348.8
5847.95	5007.79	5465.43	7328.25	4398.69	4288.93	6096.62	6097.39	6591.12	5358.06	5220.87	5499.44	4178.68	5797.25	6218.36	9516.61	4092.55	4518.02	4914.15	5882.81	5302.73	5342.04	9401.98	5919.35	6008.13	4334.02	6913.76	4878.98	6612.76	4258.38	3994.69	3804.98	6580.65	6047.3	4675.04	6133.47	4943.64	6195.24	7616.26	6269.37	5403.26	5509.79	3242.06	5031.19	5287.03	3487.29	6613.45	4951	5560.45	6222.67
6960.56	5285.5	5271.6	7137.43	4402.25	4199.84	6640.72	5871.41	5892.81	5103.91	5268.11	5458.95	5329.29	5381.88	5822.46	9389.98	4384.88	4286.98	4688.34	5968.09	5490.06	4852.04	9209.19	6025.95	5982.07	4454.45	5501.89	5468.28	6541.16	4062.06	4586.53	5239.13	6564.67	6249.59	4884.07	6366.19	4924.74	6348.37	8230.17	6250.29	5093.52	6106.89	3266.82	5329.26	4871.6	3826.21	6648.52	4826.91	5766.35	6366.77
7593.39	6022.97	5614.16	7219.84	4752.65	4203.7	6518.05	5788.88	5886.91	5050.99	5022.43	5268.87	5105.73	5558.87	6133.13	9285.44	4758.51	4109.4	4690.97	6005.08	5327.89	5422.03	9393.92	5961.36	6074.71	5029.45	3581.39	5344.29	6782.57	4098.91	5075.8	5633.59	6476.7	6064.61	4780.79	6758.85	5035.99	6268.04	6762	6390.11	5040.19	5119.88	2601.65	5190.98	4923.22	4914.7	6884	4820.61	6876.28	6537.9
7290.53	6213.37	5673.23	7111.95	4571.9	3180.75	6341	6178.34	5880.12	4963.13	5211.14	4971.41	4841.13	5614.04	6387.44	9924.69	4563.7	3642.07	4910.32	4617.91	5408.74	5133.12	9677.04	5857.89	6004.78	4470.02	7788.64	5176.97	4024.35	4139.71	5072.33	5287.9	6529.38	6250.88	4737.89	6755.71	4835.85	6216.43	7403.24	5885.75	5192.67	4794.99	2920.37	5422.64	4764	4846.48	6682.38	3751.01	6633.38	6455.73
7713.89	6251.65	5471.19	7353.97	4500.41	4456.59	6236.35	6403.75	6381.23	5657.85	5075.9	5113.23	4448.97	5802.59	6268.96	8261.08	4749.25	4179.49	4799.87	5703.96	5351.14	5087.39	9436.5	5705.72	6177.06	4700.72	7830.88	5267.93	6713.32	3988.54	5059.35	5151.58	6653.23	6084.07	4701.12	6679.74	4814.4	6239.31	6906.48	5862.18	5272.21	5294.29	3815.22	5455.33	4709.72	4838.3	6467.34	4266.59	6671.71	6365.79
7654.56	5149.6	5674.48	7511.22	4235.78	4450.12	6136.24	6427.01	5669.88	5496.84	5136.55	5488.65	4238.91	5595.34	5853.93	9392.25	4560.56	3883.11	4827	4796	5289.06	5169.63	9992.05	5848.82	6370.68	4537.67	6964.56	5318.93	5616.39	4223.67	5139.86	5587.4	6796.79	6421.59	4075.77	7195.46	4808.99	6042.95	6953.83	5824.74	5219.54	6144.09	3952.99	5108.86	4937.16	4910.45	6481.74	5152.58	6790.71	6204.89
7517.21	813.06	5250.16	7468.32	4715.37	4375.94	6259.46	6711.57	5091.51	4922.09	5270.06	5437.37	5149	4385.82	5877.66	9712.82	4192.75	4285.18	4732.43	4251.61	4625.15	5669.63	10014.5	6503.68	6114.82	3733.93	5119.66	5199.2	3784.16	3860.38	4903.04	5047.87	3402.42	6343.73	4498.33	6588.47	4675.04	4966.6	6737.96	6010.05	5387.32	5908.98	3984.07	5190.81	5470.64	5066.38	6778.47	4972.9	6435.95	6389.45
7785.25	6856.13	5575.28	7377.82	4416.76	4499.09	5898.97	6591.91	5087.78	5276.86	5172.77	5618.2	5168.74	5346.35	5913.31	9473.22	4148.74	4344.95	4531.81	6074.16	4469.24	5817.09	10002.5	5980.19	6318.47	4722.53	2764.13	5193.58	6265.84	4021.62	5107.17	5341.56	3659.38	6412.3	4651.46	6363.68	4884.07	5917.6	5503.1	6153.72	5147.18	6225.77	4103.98	5099.58	4145.83	5043.59	6645.04	4839.11	6748.42	6047.62
7028.37	6598.71	5749.84	7655.94	4256.46	4524.35	6149.68	6690.86	5281.22	5716.88	5124.59	5600.96	5106.84	4588.37	5947.2	9059.95	3843.45	4456.53	4657.38	5657.76	5063.67	5901.47	8556.1	6205.26	6183.31	4385.07	8015.04	5420.18	6816.18	4052.81	5187.6	4952.94	6225.3	6219.23	4756.18	7323.54	4780.79	6091.48	4773.1	6054.14	5411.05	6391.26	3924.95	4561.04	4705.35	4895.51	6762.08	4768.51	6568.69	5884.24
7036.31	6573.71	5350.19	7801.9	4057.38	4355.43	6374.82	5454.36	6312.72	5491.82	5099.01	5483.8	5170.19	4713.3	5778.4	9091.24	4050.9	4499.5	4469.1	5013.97	5148.96	5502.25	8555.3	4977.82	6272.49	4735.78	7702.11	5197.24	6105.91	4312.64	5088.76	5378.92	5393.24	5450.37	4784.35	6954.06	4737.89	6501.05	4752.73	5455.75	5189.72	6422.93	3944.88	3525.61	4160.38	4735.13	6836.07	4695.46	7640.55	6481.01
7351.05	6431.81	5502.84	8090.58	3970.17	4443.89	6224.29	7454.63	6091.6	5896.67	4939.02	5118.02	3712.94	4930.12	5889.82	8741.78	4035.23	4427.29	4351.48	3882.86	5214.64	5510.78	9275.1	5931.83	6262.96	5012.2	7632.31	5460.2	6190.89	4653.82	5632.78	5419.82	6509.28	5980.69	4778.46	7174.27	4701.12	6198.67	6779.08	5974.87	4822.17	6353.97	3923.34	5817.76	4449.66	5019.81	6513.05	4895.15	7319.33	6136.9
7423.26	6237.49	5817.9	7545.04	3944.53	4382.12	6017.47	6300.71	6229.77	5351.55	5037.65	2817.68	4951.01	5741.03	5855.89	8670.74	4005.47	4750.14	4437.07	5736.99	5189.22	5424.67	9236.58	5539.16	6231.32	5117.16	7183.83	5338.85	6507.04	4341.77	5462.62	5172.82	6478.79	6163.68	4842.45	6768.4	4075.77	5454.17	7165.55	6163.5	4933.94	6298.53	3966.94	5866.83	4849.53	5148.01	6662.1	4870.41	7584.59	6567.42
7530.11	5956.02	5791.77	7668.91	4115.49	4424.31	5995.85	6146.16	6366.15	5932.07	5208.08	5024.22	4971.44	5691.29	5816.5	6939.36	4165.28	4280.1	4568.76	5510.66	5135.6	5587.08	9529.06	5988.13	6206.34	5443.5	5854.98	5631.64	4368.75	4619.73	5353.49	5167.42	6770.75	6212.75	4825.3	1815.42	4498.33	3454.01	6539.9	6273.49	5358.26	5107.41	4184.15	5614.56	4729.19	4922.4	6734.51	4905.68	7487.42	6503.1
7731.38	6369.71	5674.77	7802.5	4295.29	4221.61	6487.52	6485.51	6445.66	5465.69	5070.49	5389.49	5136.48	5635.65	5588.42	8990.66	4848.44	4500.75	4000.98	5713.23	5146.94	5557.94	9561	4840.99	6031.24	3725.48	5414.2	5351.47	5355.08	4484.4	5480.25	4909.04	6374.52	6492.53	4780.63	7724.1	4651.46	6004.84	6734.23	5980.67	5088.71	4479.17	4199.16	3429.16	4676.4	4920.31	6523.47	5243.27	7844.44	6152.69
7627.16	6196.69	5558.26	7469.24	4128.57	4036.83	6381.83	6781.46	6506.99	5969.6	5720.27	5138.53	5277.98	5556.6	4705.59	10034	4094.19	4348.79	4359.76	4127.73	5288.92	5060.36	9814.58	5623.95	3549.68	4550.84	3803.31	5640.39	5809.12	4584.01	5372.9	5032.86	6935	6291.25	4735.78	6770.68	4756.18	4617.62	5502.26	5839.77	5194.25	5350.85	4245.65	5125.94	4960.02	4982.4	6589.76	4985.42	7848.93	5841.29
7578.49	6465.13	5929.23	7997.38	4467.09	4609.93	5958.5	6604.36	6004.71	5918.24	5576.8	4571.34	5389.03	5678.7	5977.46	8677.51	4151.44	5046.27	4493	5177.73	5068.64	5069.13	9733.36	6333.49	1763.96	4448.05	8467.6	5687.53	5934.36	4730.79	5045.47	5094.3	6590.65	6133.92	4839.44	7613.69	4784.35	5980.38	8037.37	6026.29	5006.74	6349.36	4076.16	6272.88	4814.93	5116.27	6796.48	5104.59	7716.96	6133.6
7245.51	6401.29	5823.36	7559.26	4372.75	4490.15	6629.81	6373.97	6626.56	5860.94	5246.21	5424.84	5059.11	5703.63	5650.93	8467.96	4233.61	4187.71	4627.93	3939.64	5302.74	5380.64	9708.69	6434.69	1912.25	2862.87	7770.31	5515.96	6412.56	4817.12	4851.74	5107.88	6786.56	5032.02	4922.61	7258.95	4778.46	6087.27	6525.36	6072.83	5002.61	6748.09	4074.71	6356.67	3791.05	4953.41	6295.33	4952.27	7251.43	5569.38
7510.01	6573.57	5690.45	8070.07	4450.76	4615.6	6766.95	6855.93	6730.81	5890.75	5117.87	5435.87	5370.6	5774.3	5891.53	7892.45	4230.2	4482.45	4618.21	5065.4	5214.08	4577.94	9666.67	5855.13	5333.33	4497.26	8409.63	5155.67	6383.1	4784.38	4762.91	5097.49	3723.42	5640.09	4844.52	6757.59	4842.45	5021.52	7011.27	6084.57	5299.24	6119.25	4046.49	5602.47	4552.78	5289.94	6479.34	4923.98	7233.42	6155.07
6830.88	5803.47	5679.79	7950.15	4524.79	4575.26	6029.34	7119.48	6761.07	5814.82		5438.67	4579.72	5858.2	5809.21	7394.53	4510.69	4532.3	4961.76	6698.68	4788.27	4683.66	9428.56	5700.16	6232.71	4888.67	7484.66	5665.12	6483.92	4741.71	5155.54	4359.05	5753.45	5954.81	5091.64	4137.1	4825.3	5986.18	7110.35	6183.48	5421.6	4865.28	4070.09	5429.19	5073.4	5135.03	6616.35	4901.66	7031.89	5847.94
7114.22	6623.66	5738.33	8029.55		4595.72	5838.08	6597.86	6198.81	5490.22		5037.52	3174.97	5715.9	5854	8952.92	4051.35	4421.91	4821.27	4692.52	1597.12	4640.7	9957.41	5784.3	5627.13	2073.79	8673.3	5566.25	6224.31	4419.98	4951.93	4887.23	6442.57	6232.87	5053.22	4569.17	4780.63	3079.56	7858.86	5738.01	5553.8	6070	4050.23	5021.47	5088.21	5143.25	6457.26	5072.44	7280.07	5967.55
7422.33	6602.87	5821.26	8312.75		4451.18	5648.45	6298.01	5422.83	6549.42		4077.8	4677.15	5846.59	5598.33	8902.59	4745.2	4180.74	4757.78		5010.69	5316.59	9456.2	5910.36	5687.17	2066.09	9244.89	5489.5	6176.12	4471.41	5019.32	5047.27	6583.37	6363.4	5094.51	6086.41	4735.78	5961.48	7338.96	5890.34	5704.23	6326.19	4058.99	4814.97	4496.63	5329.04	6682.06	5369.64	7120.33	6226.4
7349.01	6800.74	5421.77	8485.92		4465.16	6112.49	5900.86	6024.07	6542		5568.99	4801.18	5746.06	5744.29	8334.42	4206.69	4509.44	4586.93		5138.95	4879.44	8860.76	5768.01	6165.94	4622.67	8840.76	5889.53	4206.71	4824.77	4869.77	5227.42	6837.62	6188.49	5283.71	7051.61	4839.44	4719.7	4727.73	6338.01	5769.69	6301.8	3710.27	4953.52	4640.81	5113.06	6995.51	5188.14	6848.11	5912.03
7423.83	6422.88	4791.98	8652.46		4524.33	5930.18	6284.9	6567.99	6339.08		5482.3	4939.98	5823.24	5786.14	8279.63	4177.49	4542.72	4824.87		5261.72	5200.29		7645.85	6102.44	4767.27	8991.44	5459.63	6371.34	4798.15	4635.28	5013.95	6691.73	6301.07	3774.63	7017.67	4922.61	5997.51	6466.34	5747.6	5710.7	4915.01	2960.97	4909.85	4817.6	5305.21	6829.99	4983.89	7134.2	5672.97
7530.37	6714.1	5538.29	8815		4390.07	5891.59	6365.28	6006.11	6232.16		5487.24	5144.69	5879.61	6037.05	7635.48	4052.37	4453.07	4779.94		5251.91	5272.36		5609.42	6245.69	4742.46	8282.97	5397.16	5185.78	5181.47	4636.39	5361.75	6976.32	6047.5	5268.94	6124.7	4844.52	4508.21	6936.99	6251.61	5425.98	4988.56	3966.06	5118.99	5120.56	3906.15	6774.54	4089.47	7329.34	3567.64
6013.43	6512.41	5611.98	8404.84		4473.74	5891.55	6575.13	6898.65	6177.36		5203.33	4387.8	5833.78	5743.08	8416.66	4013.34	4734.07	4778.19		5290.42	5646.29		6227.8	6214.51	5866.7		5447.31	4984.26	5230.1	4737.36	5583.81	6960.54	6341.67	4827.38	6895.68	5091.64	5782.99	6644.94	6131.07	5469.86	5689.19	3267.19	4974.11	5140.66	4078.25	6873.6	4301.96	6635.64	5080.64
6867.58	6776.42	5370.36	9087.45		4476.27	5660.95	6638.11	6523.19	6044.86		5239.22	4569.07	6212.8	4673.05	8377.66	3789.65	4476.35	4753.82		5238.24	5915.5		5479.48	5842.33	3043.32		5619.1	5870.01	5314.19	4659.47	5563.45	6792.75	6264.98	4904.68	6157.72	5053.22	5220.25	7104.1	6244.79	5550.61	6317.52	3871.1	4855.26	4717.88	3691.62	7011.64	4185.68	5041.15	6115.88
7169.86	6466.51	5483.11	7641.78		4284.32	5669.62	6952.45	6665.67	5964.37		5279.62	4493.5	5978.99	4692.81	5890.8	3686.57	4123.25	4829.12		5350.63	5905.94		5420.28	6029.18	1877.79		5554.91	5852.86	5200.25	5032.7	3847.72	6902.78	6383.15	4734.29	6396.9	5094.51	5580.3	7432.6	6422.31	5538.72	6081.81	3954.42	5087.95	4954.63	4080.86	7259.1	3964.29	6179.91	5778.71
6949.54	6682.33	5403.99			4405.28	5888.69	6787.97	6761.47	5227.22		5472.78	5109.35	5320.61	6055.34	5922	4016.88	4320.76	4150.79		5162.51	5526.28		5653.15	5903.19	3523.03		5362.21	2148.83	4131.12	5171.78	3953.07	6843.45	6262.76	4822.54	7464.38	5283.71	5978.74	7241.18	5852.26	5447.08	6622.91	4048.45	5116.18	4548.86	4357.64	7166.6	4838.37	6846.08	6162.59
7124.17	6736.71	5603.63			4435.97	6063.31	6482.76	6557.8			5673.76	3818.04	4493.85	5847.12	3023.44	4251.3	4594.66			4080.05	5702.23		5764.11	3766.25	5163.26		6207.85	4717.7	4730.07	5039.51	4451.4	6614.48	6205.38	4913.84	6854.47	3774.63	2999.94	7118.87	6152.78	5362.83	5773.25	3919.57	5411.73	4809.1	4570.63	6943.4	4699.72	6685.23	6459.42
6452.62	7043.2	6150.83			4336.97	6088.61	3861.76	6694.52			4955.16	4120.94	4843.79	4221.45		4297.92	4607.03			5244.78	3072.84		6231.18	4134.51	5020.34		5462.52	4975.53	4561.28	4962.5	4504.89	6702.51	6213.56	5066.43	6719.77	5268.94	5726.42	8344.72	6319.04	5326.23	6607.93	3622.46	5777.08	4686.58	5146.47	4165.03	4727.66	6775.17	6014.78
6872.2	6749.24	5604.07			4449.07	5856.14	4377.06	7133.66			5134.71	5097.36	5063.59	5232.12		4099.32	4013.84			5262.27			6292.63	6319.98	2937.69		5464.98	5487.09	4332.64	4901.39	5155.97	6555.73	6491.83	5036.18	6769.21	4827.38	5977.95	7304.88	6100.82	5464.37	6600.98	3550.51	5412.04	4605.11	5377.45		4763.86	6902.33	5845.62
6879.94	6811.06	5504.89			4236.71	5949.3	4727.78	6740.11			5806.44	5156.41	4885.37	5093.45		3987.89	3040.16			5291.7			5700.06	6145.58	1981.82		5847.06	6577.22	4403.99	5054.39	5175.92	6870.27	6351.64	4867.27	7019.47	4904.68	4392.62	7740.25	6273.12	5613.52	6393.79	2793.6	5022.23	4773.34	5275.25		4830.69	7214.2	5796.72
6384.92	3971.86	5578.69			4401.76	5984.47	6107.8	6980.53			5546.33	5131.17	6122.75	5431.38		4060.48	4141.86			5294.82			4672.7	5909.86	3877.2			3674.27	4766.92	5136.23	3892.37	6894.71	5825.52	4869.41	3622.2	4734.29	4081.53	7748.99	6332.33	5729.21	4764.29	3641.64	5264.19	4385.64	5480.37		4914.63	6598.36	5820.73
5635		5576.97			3893.41	6318.81	5688.22	5860.05			5407.05	5348.53	6248.26	5304.09		4344.65	4412.71			5072.47			4172.28	5984.88	5535.54			4642.82	4744.79	4740.02	2935.67	6625.33	6275.55	4798.08	7001.68	4822.54	5935.48	6584.41	6401.35	5419.8	6180.99	3888.27	5515.95	4569.49	5252.76		5051.51	6863.11	5683.88
5944.31		6152.96			4525.42	6058.22	6053.05	6396.63			5259.27	4973.22	6023.24	5554.71		3853.09	4418.6			5168.47			5712.11	4028.25	1969.99			3906.53	4863.42	4605.5	4078.9	6641.44	6035.69	4517.75	7014.25	4913.84	6046.07	7087.9	6217.76	5589.93	6388.67	4129.18	5639.42	4638.08	5394.39		5479.64	6785.09	6246.05
5841.81		5787.36			4408.74	5732.65	6328.69	5969.16			5497.79	3364.53	5960.34	5519.99		3970.24	4536.15			5115.16			5606.26	6194	3631.09			6080.65	4762.49	5026.15	4486.38	3337.39	6051.75	4942.1	6513.15	5066.43	3656.51	6516.55	6547.61	5971.32	6620.53	4053.15	5732.51	4122.02	5138.21		5154.26	6582.27	5797.02
4563.99		5899.96			4141.22	5965.55	6580.2	6481.44			5380.17	4721.79	5973.5	5499.38		3792.4	4470.19			4832.34			5678.24	5992.59	4804.54			5517.11	4687.95	4646.45	4833.31	1324.68	5998.38	5243.86	6117.19	5036.18	1945.43	6296.08	6452.96	5628.81	6395.64	4084.1	5684.26	2894.27	5314.92		5326.09	6945.22	6038.09
		5933.68			4245.24	6197.56	6233.45	6518.79			5571.03	4385.11	6079.63	5298.28		3457.47	4364.91			5117.37			5759.14	6005.2	4801.15			5616.7	4629.5	4652.2	5854.51	6470.38	6333.8	5136.58	6607.13	4867.27	5612.54	8423.58	6555.52	5745.31	6877.57	4139.56	5586.44	3784.38	5419.13		5285.68	7947.84	5930.52
		4618.77			4446.34	5919.47	6089	6689.35			5526.3	4759.14	6369.05	5269.17		4043.45	4332.61			5135.5			6029.79	5709.21	2442.74			6049.36	4629.41	4752.64	5638.96	6763.02	6680.98	5005.13	6396.33	4869.41	5635.61	7076.94	5649.66	5667.56	6504.35	4173.41	5532.44	4936.29	5416.14			8060.06	6962.98
		4367.39			4305.34	6059.25	6485.57	5306.12			6039.76	5157.08	6121.36	5311.01		4728.27	4312.03			5229.34			5777.19	3893	3882.3			6411.05	4692.87	5124.47	5989.07	6555.61	6783.58	5185.51	6493.19	4798.08	5008.35	6936.72	3995.12	5827.55	6382.79	4278.5	5221.47	4943.75	5206.73			6864.25	6121.1
		5581.77			4480.1	5718.5	6499.61	4576.59			6087.25	5289.17	6166.88	5151.17		4278.18	4290.9			5218.62			5836.98	4029.37	4828.44			7740.58	4643.37	4975.78	5657.56	6674.21	6564.32	4709.32	6798.61	4517.75	4999.21	7244.29	4576.21	6094.5	6445.93	4098.57	5481.31	4536.02	5121.88			7058.46	5942.63
		5925.52			4527.83		5988.42	5564.27			6001.41	5153.26	5695.13	5218.5		4229.43	4689.78			5337.69			5342.04	4082.67	5076.28			5296.04	4756.92	5051.13	5852.54	6838.32	6513.32		6968.34	4942.1	3668.09	6416.29	5955.61	5595.03	6868.17	4204.53	5465.26	5287.5	5319.86			6687.49	5116.38
		5818.54			4532.77		5739.69	5457.72			4389.06	4271.69	2878.06	5162.71		4280.82	4521.62			5455.96			6026.5	4404.47	4926.13				4797.53	4892.07	5785.66	6821.32			7039.35	5243.86	5824.11	5441.15	6138.75	5718.86	6781.91	4108.31	5505.53	4622.89	5359.82			6495.58	6394.01
		5629.86			4554.52		5894.56	6028.28				4851.3	931.24	5090.78		4505.56	4577.25			5231.13			6921.77	3130.11	2460.61				4514.11	4551.45	5462.19	6903.09			6751.34	5136.58	5962	6201.52	6280.71	4639.92	6392.74	4072.25	5024.25	4947.89	5248.21			6993.45	6600.68
		5452.28			4485.06		5013.89	5781.92				3265.52		5227.59		4050.47	4529.82			4608.14			6545.78	6287.37	1951.16				4525.09	4942.42	5547.08	6864.49			6386.85	5005.13	5782.65	5715.86	6350.96		6086.25	3449.59	5870.35	4820.09	5370.69			7295.34	3863.14
		5542.03			4786.17		5245.57	6449.17				3449.94		4617.21		4020.2	4503.46						6725.82	5833.8	2105.14				5069.7	4689.57	5763.03	6772.04			3006.39	5185.51	3364.34	6458.17	6078.51		6161.52	3831.03	6043.69	5040.92	5250.94			6163.66	5676.05
		5364.79			4514.78		4710.16	6141.86				4813.5		5343.26		3917.54	4368.97						7103.29	6182.95	5177.59				5017.93	5271.58	4322.96	6824.7			6974	4709.32	5770.04	6267.94	6107.48		4268.36	3630.96	5581.66	4448.15	4935.85			6302.49	6341.69
		5514.94			4430.13		3656.42	6383.39				4939.26		5196.71		4341.74	4389.43							4806.25	5611.23				4506.3	4454.9	5046.27	6822.06			7306.89	2725.38	5828.07	5861.03	6342.19			3617.67	5121.52	5667.85	5059.58			6668.23	6200.88
		5644.14			4381.61		6557.48	6016.83				4898.23		5207.92		4148.23	4311.21							5872.94	5159.34				4829.55	4238.18	4866.33	6242.53			7119.84	848.62	4512.97	6470.22	6343.73			3664.48	5087.46	5394.97	5167.47			6799.14	7179.59
		5557.05			4389.71		6439.55	5715.27				5238.23		5467.39		4018	4423.52							4830.38	5114.44				4223	3651.65	5159.31	6720.04			6190.82	280.64	5459.14		6836.09			3647.3	5049.68	4952.67	5357.45			6425.19	7058.66
		5408.72			4206.47		5886.09	6012.38				5155.09		4851.98		4602.51	4317.23							4359.46	4892.18				3954.51		5049.06	6848.65			6708.41	471.36	6039.72		6513.71			3630.19	5207.14	4513.53	5311.12			7220.38	6890.53
		5860.07			4147.62		6055.09	6647.1				5232.02		4918.05		4348.35	4355.95							6120.03	5233.98				4189.5		5049.54	6791.38			6381.34		5809.08		6666.42			3618.43	5124.89	4667.08	5206.03			6915.47	6351.07
		5810.46			4122.58		6129.49	5824.97				5110.84		4990.96		4402.3	3865.36							5004.47	5380.21				3920.22		5172.21	6488.94			6292.08		5931.85		6073.91			3652.57	5214.94	4331.88	5431.01			6903.14	6369.32
		6059.83			4468.49		6230.7	6061.24				5240.03		5451.53		4311.85	3295.6							5843.47	5896.24				3858.26		5057.38	6336.17			6330.88		5985.07		5587.16			3785.04	5179.43		5250.53			6157.63	6937.95
		5946.03			4191.06		5614.62	6061.96				5056.26		5265.04		4347.57	4140.17							5811.29	5192.99				3653.17		4925.21	6582.41			6783.69		5574.53		6076.55			4328.68	5094.13		5300.03			6232.56	6631.83
		5489.74			4497.17		3611.45	6071.86				4884.99		5158.75		3298.05	4479.33							6753.5	5347				3484.87		5258.05	6549.14			6869.63		5832.2		6281.83			3570.36	5051.61		5270.96			6669.71	6813.12
		5432.65			4473.58		5155.56	5374.22				4828.18		5236.13			4399.27							4776.22	5263.15				4637.47		5782.47	5499.97			5559.43				6243.75			3534.79	5022.91		5295.27			5944.14	7337.17
		5524.28			4332.82		5537.26	5656.6				4641.1		5199			4637.78							5749.04	5594.05				4482.95		6074.02	2616.28			7578.57				6084.67			3466.12	4981.29		5223.87			6745.74	6588.13
		5674.18			4619.16		5329.24	5669.15				5123.37		5292			4408.7							5388.63	5217.79				4192.59		5925.04	4495.6			6968.37				7031.13			3602.93	5060.81					5890.26	6248.95
		5711.71			4734.97		5664.63	5675.65				5256.75		5327.7			4359.19							4594.92	5255.95				4152.19		5587.67	5889.04			7263.51				4512.66			3591.65	5241.57					6958.79
		6140.6			4840.81		6055.84	5917.78				4700.71		5092.69			4317.31							4154.51	3554.72				2960.95		4614.28	6609.35			7098.65				3702.48			3537	5087.78					6713.82
		5753.69			4654.47		6228.08	6190.44						5390.48			4268.62								2277.34				4251.99		4825.11	6738.15			6561.49				3502.09				4997.98					6468.78
		5675.77			4374.96		6206.52	5678.98						5160.54			4457.39												4418.64			6257.27			7117.48				3539.29				4949.34					6714.23
		5897.6			3275.42		5954.46	5621.23						5310.34			4525.74												4338.31			7106.35			7206.39				3744.23				5098.15
		5750.8					5972.95	6139.42						5377.04			4373.08												4241.26			7029.44			7118.73				3856.08				4800.77
		5956.88					6328.69	5911						5779.34			4317.52												4147.05			6992.1			7493.23				4248.09				4963.2
		5868.27					6345.35	5468.38						5214.53			4548.99												4531.3			6722.66			6615.13				4555.22				4616.43
		6167.34					5944.4	5626.53						5426.98			5532.3												4385.1			6639			7034.45				4297.28				5066.23
		6343.08					6750.8	5335.33						5335.83			4029.37												4361.45			6949.41			7164.44				5657.11				4675.13
		5725.72					6611.36	5682.24						5316.14			4185.66															6292.31			7263.18				6312.08				4650.49
		5791.76					6690.99	5863.96						5313.56			3306.15															6850.15			6896.59				6724.5				4835.33
		6151.12					6806.31	5624.93																								6808.11			6214.14				6779.04				5269.07
		5681.4					6603.12	5941.37																								7036.56			7143.43				6544.76				5396.92
		6032.18					6513.25	5558.93																											7170.66				6379.23				5424.67
		6038.33					6180.47	5730.07																											5239.99				6670.86				5402.69
		6405.21					5713.55	6586.81																															6297.79				4827.46
		6107.5					6559.45	5443.12																																			4848.98
		6992.65						5295.13																																			5096.32
								5402.37																																			5281.15
								5678.5																																			5059.97
								5826.98																																			4999.84
								5744.07																																			4845.34
								5817.97																																			5034.67
								5783.23																																			4903.63
								5603.32																																			4120.56
								6041.58
[truncated: 38 more columns]
